# Supplementary material for: Prevalence and predictors of vector-borne pathogens in Dutch roe deer
Source: Parasit Vectors. 2022 Mar 5;15:76. doi: 10.1186/s13071-022-05195-w (PMC8898454; doi:10.1186/s13071-022-05195-w)
Supplement: Supplementary file 1 — Additional file 1. VBD Excel file. [file 13071_2022_5195_MOESM1_ESM.xlsx]

## Sheet: Sheet1
Crossref2	Huntingseason	Season	Month	Datefound	Province	GMUNo	Latitude	Longitude	Age_Category	Sex	Nutritional_Condition	Health	Pregnancy	Weight	Density	Density_cat	Anaplasma_phagocytophilum_qPCR	Bartonella_spp_gltA_PCR	Babesia_spp_18S_PCR	Rickettsia_spp_qPCR	Borrelia_burgdorferi_sl_PCR	Borrelia_miyamotoi	N.mikurensis_PCR	EHDV_PCR	BTV_ELISA	Coinfection	No_of_Pathogens	Anaplasma_phagocytophilum_Ct	Rickettsia_spp_Ct	Borrelia_burgdorferi_sl_Ct	Bartonella_sequence_result	Babesia_sequence_result
1	Doe-and-calf	NA	NA	2009-12-16	Drenthe	251	52.63	6.46	NA	Female	Moderate	Healthy	No	NA	4.57428	3	1	1	0	0	0	0	0	0	0	1	2	30.82	not_detected	not_detected	not sequenced	NA
2	Doe-and-calf	Winter	December	2009-12-29	Drenthe	251	52.66	6.45	Adult	Female	Good	Healthy	No	NA	4.57428	3	1	0	1	0	0	0	0	0	0	1	2	34.56	not_detected	not_detected	NA	unsuccessful sequencing
3	Doe-and-calf	Winter	December	2009-12-29	Drenthe	251	52.66	6.46	Calf	Male	Moderate	Healthy	NA	NA	4.57428	3	1	0	1	0	0	0	0	0	0	1	2	37.13	not_detected	not_detected	NA	unsuccessful sequencing
4	Doe-and-calf	Winter	December	2009-12-29	Drenthe	99	52.81	6.65	Adult	Female	Moderate	Healthy	Yes	NA	4.03624	3	0	1	0	0	0	0	0	0	0	0	1	not_detected	not_detected	not_detected	not sequenced	NA
5	Doe-and-calf	Winter	January	2010-01-02	North Brabant	138	51.43	5.26	Calf	Female	Moderate	Healthy	No	10	3.31252	2	1	1	0	0	0	0	0	0	0	1	2	31.79	not_detected	not_detected	not sequenced	NA
6	Doe-and-calf	Winter	January	2010-01-02	North Brabant	348	51.62	5.81	Adult	Female	Moderate	NA	NA	16	2.57422	2	1	1	0	0	0	0	0	0	0	1	2	41.17	not_detected	not_detected	not sequenced	NA
7	Doe-and-calf	Winter	January	2010-01-02	North Brabant	50	51.67	5.7	Calf	Female	Moderate	Healthy	No	NA	2.11234	2	1	1	1	0	0	0	0	0	0	1	3	29.38	not_detected	not_detected	not sequenced	Babesia capreoli
8	Doe-and-calf	Winter	December	2009-12-31	Limburg	41	51.31	6.15	Yearling	Female	Moderate	Healthy	No	15	3.27535	2	1	0	1	0	0	0	0	0	0	1	2	35.01	not_detected	not_detected	NA	unsuccessful sequencing
9	Doe-and-calf	Winter	January	2010-01-02	North Brabant	358	51.7	5.59	Yearling	Female	Moderate	Healthy	No	15.8	2.53507	2	1	1	0	0	0	0	0	0	0	1	2	32.29	not_detected	not_detected	not sequenced	NA
10	Doe-and-calf	Winter	January	2010-01-05	Drenthe	200	52.85	6.21	Calf	Female	Moderate	Healthy	No	NA	5.48772	3	1	0	0	0	0	0	0	0	NA	0	1	36.23	not_detected	not_detected	NA	NA
11	Doe-and-calf	Winter	January	2010-01-05	North Brabant	85	51.34	5.18	Calf	Female	Moderate	Healthy	No	10	2.19578	2	1	0	0	0	0	0	0	0	0	0	1	24.56	not_detected	not_detected	NA	NA
12	Doe-and-calf	Winter	January	2010-01-05	Limburg	111	51.52	6.07	Calf	Female	Moderate	Healthy	No	11.3	2.01258	2	1	1	0	0	0	0	0	0	0	1	2	32.62	not_detected	not_detected	not sequenced	NA
13	Doe-and-calf	Winter	January	2010-01-04	North Brabant	1	51.42	5.21	Adult	Female	Moderate	Healthy	NA	12	1.89088	1	1	1	0	0	0	0	0	0	0	1	2	31.09	not_detected	not_detected	not sequenced	NA
14	Doe-and-calf	Winter	January	2010-01-04	North Brabant	348	51.61	5.81	Adult	Female	Moderate	NA	Yes	16	2.57422	2	0	0	0	0	0	0	0	0	0	0	0	not_detected	not_detected	not_detected	NA	NA
15	Doe-and-calf	Winter	January	2010-01-05	Drenthe	251	52.64	6.48	Yearling	Female	Moderate	Healthy	No	12	4.57428	3	0	0	0	0	0	0	0	0	0	0	0	not_detected	not_detected	not_detected	NA	NA
16	Doe-and-calf	Winter	January	2010-01-06	Limburg	407	51.52	6.2	Adult	Female	Poor	Healthy	Yes	13.5	2.14891	2	1	1	0	0	0	0	0	0	0	1	2	27.7	not_detected	not_detected	not sequenced	NA
18	Doe-and-calf	Winter	January	2010-01-06	North Brabant	429	51.6	5.94	Adult	Female	Good	Healthy	Yes	16.5	2.36756	2	1	0	0	0	0	0	0	0	0	0	1	35.02	not_detected	not_detected	NA	NA
19	Doe-and-calf	Winter	January	2010-01-09	Gelderland	400	52.29	5.74	Yearling	Female	Moderate	Healthy	Yes	13.7	0.872115	1	1	1	0	0	0	0	0	0	0	1	2	32.89	not_detected	not_detected	not sequenced	NA
20	Doe-and-calf	Winter	January	2010-01-08	Drenthe	443	52.95	6.71	Calf	Female	Moderate	Healthy	No	9	4.94348	3	1	1	0	0	0	0	0	0	0	1	2	28.55	not_detected	not_detected	not sequenced	NA
21	Doe-and-calf	Winter	January	2010-01-12	Friesland	19	53.37	5.23	Yearling	Female	Good	Healthy	Yes	15	10.1712	4	1	1	0	0	0	0	0	0	0	1	2	31.91	not_detected	not_detected	not sequenced	NA
22	Doe-and-calf	Winter	January	2010-01-11	North Brabant	69	51.58	5.29	Adult	Female	Good	Healthy	No	17	3.23228	2	0	1	0	0	0	0	0	0	0	0	1	not_detected	not_detected	not_detected	not sequenced	NA
23	Doe-and-calf	Winter	January	2010-01-09	Drenthe	200	52.85	6.28	Yearling	Female	Moderate	Healthy	No	NA	5.48772	3	1	0	0	0	0	0	0	0	0	0	1	29.91	not_detected	not_detected	NA	NA
24	Doe-and-calf	Winter	January	2010-01-11	North Brabant	85	51.33	5.2	Calf	Female	Moderate	Healthy	No	10	2.19578	2	1	1	0	0	0	0	0	0	0	1	2	31.54	not_detected	not_detected	not sequenced	NA
25	Doe-and-calf	Winter	January	2010-01-11	Gelderland	428	52.36	5.96	Calf	Female	Moderate	Healthy	No	10	4.24228	3	1	1	1	0	0	0	0	0	0	1	3	30.65	not_detected	not_detected	not sequenced	Babesia capreoli
26	Doe-and-calf	Winter	January	2010-01-13	Gelderland	78	52.91	5.9	Adult	Female	Moderate	Healthy	NA	16	2.04673	2	0	1	0	0	0	0	0	0	0	0	1	not_detected	not_detected	not_detected	not sequenced	NA
27	Doe-and-calf	Winter	January	2010-01-13	Gelderland	430	52.04	5.88	Calf	Female	Moderate	Healthy	No	12	2.57937	2	1	1	0	0	0	0	0	0	0	1	2	30.17	not_detected	not_detected	not sequenced	NA
28	Doe-and-calf	Winter	January	2010-01-13	Gelderland	430	52.04	5.88	Adult	Female	Moderate	Healthy	Yes	14	2.57937	2	1	1	0	0	0	0	0	0	0	1	2	32.64	not_detected	not_detected	not sequenced	NA
29	Doe-and-calf	Winter	January	2010-01-14	Drenthe	171	52.95	6.49	Calf	Female	Poor	Healthy	No	NA	4.0344	3	1	1	0	0	0	0	0	0	0	1	2	30.9	not_detected	not_detected	not sequenced	NA
30	Doe-and-calf	Winter	January	2010-01-13	Gelderland	78	52.01	5.91	Adult	Female	Moderate	Healthy	Yes	16	2.04673	2	1	1	0	0	0	0	0	0	0	1	2	31.49	not_detected	not_detected	not sequenced	NA
31	Doe-and-calf	Winter	January	2010-01-14	OverIjssel	388	52.78	5.98	Calf	Female	Moderate	Healthy	No	13	5.54927	3	1	0	0	0	0	0	0	0	0	0	1	30.06	not_detected	not_detected	NA	NA
32	Doe-and-calf	Winter	January	2010-01-14	Limburg	411	51.31	6.01	Calf	Female	Moderate	Healthy	No	9	1.31323	1	0	1	0	0	0	0	0	0	0	0	1	not_detected	not_detected	not_detected	not sequenced	NA
33	Doe-and-calf	Winter	January	2010-01-19	Gelderland	9014	52.06	5.83	Calf	Male	Moderate	Healthy	NA	NA	5.59477	3	0	1	0	0	0	0	0	0	0	0	1	not_detected	not_detected	not_detected	not sequenced	NA
34	Doe-and-calf	Winter	January	2010-01-19	OverIjssel	388	52.76	6	Adult	Female	Moderate	Healthy	Yes	14	5.54927	3	1	0	0	0	0	0	0	0	0	0	1	31.08	not_detected	not_detected	NA	NA
35	Doe-and-calf	Winter	January	2010-01-16	Limburg	411	51.358	5.98	Adult	Female	Poor	Healthy	No	14	1.31323	1	1	1	0	0	0	0	0	0	0	1	2	30.72	not_detected	not_detected	not sequenced	NA
36	Doe-and-calf	Winter	January	2010-01-16	Drenthe	36	52.87	6.87	Calf	Female	Moderate	Healthy	No	12	5.36963	3	0	1	0	0	0	0	0	0	0	0	1	not_detected	not_detected	not_detected	not sequenced	NA
37	Doe-and-calf	Winter	January	2010-01-14	North Brabant	69	51.55	5.15	Calf	Female	Moderate	Healthy	No	10	3.23228	2	1	1	0	0	0	0	0	0	0	1	2	24.51	not_detected	not_detected	not sequenced	NA
38	Doe-and-calf	Winter	January	2010-01-16	Drenthe	99	52.82	6.68	NA	Female	Moderate	Healthy	Yes	NA	4.03624	3	0	1	1	0	0	0	0	0	0	1	2	not_detected	not_detected	not_detected	not sequenced	unsuccessful sequencing
39	Doe-and-calf	Winter	January	2010-01-16	OverIjssel	388	52.77	5.99	Calf	Female	Moderate	Healthy	No	9.5	5.54927	3	1	1	1	0	0	0	0	0	0	1	3	31.47	not_detected	not_detected	not sequenced	unsuccessful sequencing
42	Doe-and-calf	Winter	January	2010-01-15	Gelderland	78	52.03	5.85	Yearling	Female	Moderate	Healthy	Yes	NA	2.04673	2	1	0	0	0	0	0	0	0	0	0	1	35.97	not_detected	not_detected	NA	NA
44	Doe-and-calf	Winter	January	2010-01-19	OverIjssel	388	52.8	5.98	Calf	Male	Moderate	Healthy	NA	11	5.54927	3	1	0	0	0	0	0	0	0	0	0	1	31.9	not_detected	not_detected	NA	NA
45	Doe-and-calf	Winter	January	2010-01-19	Drenthe	442	53.04	6.7	Yearling	Female	Moderate	Healthy	No	15	3.77717	2	1	0	0	0	0	0	0	0	0	0	1	36.77	not_detected	not_detected	NA	NA
46	Doe-and-calf	Winter	January	2010-01-20	North Brabant	429	51.57	5.99	Calf	Female	Moderate	NA	No	11	2.36756	2	1	0	0	0	0	0	0	0	0	0	1	32.15	not_detected	not_detected	NA	NA
47	Doe-and-calf	Winter	January	2010-01-22	Drenthe	350	52.86	6.17	Adult	Female	Good	Healthy	Yes	18	4.88625	3	0	1	0	0	0	0	0	0	0	0	1	not_detected	not_detected	not_detected	not sequenced	NA
48	Doe-and-calf	Winter	January	2010-01-21	Drenthe	63	52.8	6.32	NA	Female	Moderate	Healthy	Yes	14	4.0702	3	1	0	0	0	0	0	0	0	0	0	1	39.65	not_detected	not_detected	NA	NA
50	Doe-and-calf	Winter	January	2010-01-23	Drenthe	200	52.86	6.19	Adult	Female	Good	Healthy	Yes	17	5.48772	3	1	1	0	0	0	0	0	0	0	1	2	32.64	not_detected	not_detected	not sequenced	NA
51	Doe-and-calf	Winter	January	2010-01-23	Friesland	116	53.2	6.12	Adult	Female	Moderate	Healthy	Yes	16	1.66125	1	1	1	0	0	0	0	0	0	0	1	2	35.38	not_detected	not_detected	not sequenced	NA
52	Doe-and-calf	Winter	January	2010-01-23	Drenthe	434	52.72	6.39	NA	Female	Moderate	Healthy	Yes	14.5	5.54071	3	1	1	0	0	0	0	0	0	0	1	2	38.28	not_detected	not_detected	not sequenced	NA
53	Doe-and-calf	Winter	January	2010-01-22	Drenthe	443	52.96	6.79	Calf	Female	Moderate	Healthy	No	NA	4.94348	3	1	0	0	0	0	0	0	0	0	0	1	28.55	not_detected	not_detected	NA	NA
54	Doe-and-calf	Winter	January	2010-01-22	Gelderland	426	52.17	5.74	Calf	Female	Moderate	Healthy	No	8	2.7029	2	1	1	0	0	0	0	0	0	0	1	2	33.6	not_detected	not_detected	B. schoenbuchensis	NA
55	Doe-and-calf	Winter	January	2010-01-23	Drenthe	36	52.84	6.83	Calf	Female	Moderate	Healthy	No	12	5.36963	3	1	1	0	0	0	0	0	0	0	1	2	29.82	not_detected	not_detected	B. schoenbuchensis	NA
56	Doe-and-calf	Winter	January	2010-01-22	North Brabant	177	51.49	4.58	Calf	Female	Moderate	Healthy	No	13	2.59687	2	1	1	0	0	0	0	0	0	0	1	2	28.55	not_detected	not_detected	B. schoenbuchensis	NA
57	Doe-and-calf	Winter	January	2010-01-22	Gelderland	430	52.03	5.91	Yearling	Female	Moderate	Healthy	Yes	NA	2.57937	2	1	1	0	0	0	0	0	0	0	1	2	38.63	not_detected	not_detected	Bartonella capreoli	NA
58	Doe-and-calf	Winter	January	2010-01-22	Drenthe	200	52.48	6.28	Adult	Female	Good	Ill	Yes	NA	5.48772	3	1	1	0	0	0	0	0	0	0	1	2	32.72	not_detected	not_detected	unsuccessful sequencing	NA
59	Doe-and-calf	Winter	January	2010-01-22	Drenthe	185	52.78	7.01	Adult	Female	Moderate	Healthy	Yes	15	2.8386	2	1	1	0	0	0	0	0	0	0	1	2	29.25	not_detected	not_detected	unsuccessful sequencing	NA
60	Doe-and-calf	Winter	January	2010-01-25	Gelderland	360	52.03	5.83	Yearling	Female	Moderate	Healthy	Yes	NA	3.78793	2	0	1	0	0	0	0	0	0	0	0	1	not_detected	not_detected	not_detected	unsuccessful sequencing	NA
61	Doe-and-calf	Winter	January	2010-01-26	Gelderland	430	52	6.1	Calf	Male	Poor	Ill	NA	12	2.57937	2	1	1	0	0	0	0	0	0	0	1	2	25.64	not_detected	not_detected	B. schoenbuchensis	NA
62	Doe-and-calf	Winter	January	2010-01-25	OverIjssel	363	52.72	6	Yearling	Female	Moderate	Healthy	No	NA	2.36268	2	1	1	0	0	0	0	0	0	0	1	2	42.97	not_detected	not_detected	not sequenced	NA
63	Doe-and-calf	Winter	January	2010-01-27	Groningen	353	53.21	6.82	Adult	Female	Moderate	Healthy	No	16.5	2.25003	2	0	1	0	0	0	0	0	0	0	0	1	not_detected	not_detected	not_detected	not sequenced	NA
64	Doe-and-calf	Winter	January	2010-01-25	Friesland	19	53.36	5.21	Calf	Female	Moderate	Healthy	No	11.5	10.1712	4	0	1	0	0	0	0	0	0	0	0	1	not_detected	not_detected	not_detected	not sequenced	NA
65	Doe-and-calf	Winter	January	2010-01-26	Drenthe	36	52.85	6.82	Adult	Female	Good	NA	Yes	15	5.36963	3	1	1	0	0	0	0	0	0	0	1	2	31.76	not_detected	not_detected	not sequenced	NA
66	Doe-and-calf	Winter	January	2010-01-23	Friesland	34	52.96	6.09	Adult	Female	Moderate	Healthy	Yes	18	2.4923	2	1	1	0	0	0	0	0	0	0	1	2	31.12	not_detected	not_detected	not sequenced	NA
67	Doe-and-calf	Winter	January	2010-01-26	North Brabant	429	51.56	5.88	Calf	Female	Moderate	NA	No	10	2.36756	2	1	1	1	0	0	0	0	0	0	1	3	33.45	not_detected	not_detected	not sequenced	unsuccessful sequencing
68	Doe-and-calf	Winter	January	2010-01-28	North Brabant	175	51.52	5.55	Calf	Female	Moderate	NA	No	13	2.81369	2	1	0	0	0	0	0	0	0	0	0	1	33.65	not_detected	not_detected	NA	NA
69	Doe-and-calf	Winter	January	2010-01-27	North Brabant	227	51.43	5.15	Calf	Female	Moderate	Healthy	No	12	7.58725	4	1	1	1	0	0	0	0	0	0	1	3	29.62	not_detected	not_detected	not sequenced	unsuccessful sequencing
70	Doe-and-calf	Winter	January	2010-01-27	Gelderland	428	52.46	6.01	Calf	Male	Moderate	Healthy	NA	8	4.24228	3	1	1	0	0	0	0	0	0	0	1	2	28.04	not_detected	not_detected	not sequenced	NA
71	Doe-and-calf	Winter	January	2010-01-28	North Brabant	139	51.73	5.77	Adult	Female	Moderate	NA	Yes	16	2.09629	2	0	1	0	0	0	0	0	0	0	0	1	not_detected	not_detected	not_detected	not sequenced	NA
72	Doe-and-calf	Winter	January	2010-01-21	Gelderland	428	52.44	6.05	Adult	Female	Moderate	Healthy	Yes	11	4.24228	3	1	0	0	0	0	0	0	0	0	0	1	31.33	not_detected	not_detected	NA	NA
73	Doe-and-calf	Winter	January	2010-01-26	Friesland	19	53.36	5.21	Adult	Female	Moderate	Ill	Yes	17	10.1712	4	1	0	1	0	0	0	0	0	0	1	2	31.64	not_detected	not_detected	NA	unsuccessful sequencing
74	Doe-and-calf	Winter	January	2010-01-28	North Brabant	440	51.37	5.37	Calf	Female	Moderate	Healthy	No	11.5	2.82466	2	1	0	0	0	0	0	0	0	0	0	1	26.55	not_detected	not_detected	NA	NA
75	Doe-and-calf	Winter	January	2010-01-28	North Brabant	150	51.45	5.73	Yearling	Female	Moderate	Healthy	No	14	2.53387	2	0	0	0	0	0	0	0	0	0	0	0	not_detected	not_detected	not_detected	NA	NA
76	Doe-and-calf	Winter	January	2010-01-26	Gelderland	360	52.02	5.89	Adult	Female	Moderate	Healthy	Yes	15	3.78793	2	1	1	0	0	0	0	0	0	0	1	2	29.77	not_detected	not_detected	not sequenced	NA
77	Doe-and-calf	Winter	January	2010-01-29	North Brabant	227	51.43	5.14915	Adult	Female	Moderate	Healthy	Yes	15	7.58725	4	1	1	0	0	0	0	0	0	0	1	2	32.7	not_detected	not_detected	not sequenced	NA
78	Doe-and-calf	Winter	January	2010-01-30	Gelderland	156	52.2213	5.59	Calf	Female	Moderate	Healthy	No	NA	3.22648	2	1	1	0	0	0	0	0	0	0	1	2	39.14	not_detected	not_detected	not sequenced	NA
79	Doe-and-calf	Winter	January	2010-01-29	Drenthe	443	52.96	6.71	Adult	Female	Moderate	Healthy	Yes	16.5	4.94348	3	1	1	0	0	0	0	0	0	0	1	2	30.72	not_detected	not_detected	not sequenced	NA
80	Doe-and-calf	Winter	January	2010-01-30	Drenthe	434	52.74	6.4	Adult	Female	Moderate	Healthy	Yes	14	5.54071	3	1	1	0	0	0	0	0	0	0	1	2	29.37	not_detected	not_detected	not sequenced	NA
81	Doe-and-calf	Winter	January	2010-01-30	Flevoland	281	52.52	5.85	Adult	Female	Moderate	Healthy	Yes	14	1.59206	1	1	0	0	0	0	0	0	0	0	0	1	31.65	not_detected	not_detected	NA	NA
82	Doe-and-calf	Winter	January	2010-01-30	Flevoland	281	52.51	5.85	Adult	Female	Moderate	Healthy	Yes	13	1.59206	1	0	1	0	0	0	0	0	0	0	0	1	not_detected	not_detected	not_detected	not sequenced	NA
83	Doe-and-calf	Winter	January	2010-01-29	Drenthe	185	52.77	6.98	Calf	Female	Moderate	Healthy	No	10	2.8386	2	0	0	0	0	0	0	0	0	0	0	0	not_detected	not_detected	not_detected	NA	NA
84	Doe-and-calf	Winter	January	2010-01-30	Flevoland	281	52.78	5.82	Calf	NA	Moderate	Healthy	NA	12	1.59206	1	1	1	0	0	0	0	0	0	0	1	2	27.67	not_detected	not_detected	not sequenced	NA
85	Doe-and-calf	Winter	January	2010-01-29	Drenthe	343	52.96	6.63	Calf	Female	Moderate	Healthy	No	NA	4.44265	3	1	0	0	0	0	0	0	0	0	0	1	29.96	not_detected	not_detected	NA	NA
86	Doe-and-calf	Winter	January	2010-01-30	North Brabant	139	51.72	5.79	Adult	Female	Moderate	NA	Yes	18	2.09629	2	1	1	0	0	0	0	0	0	0	1	2	32.86	not_detected	not_detected	not sequenced	NA
87	Doe-and-calf	Winter	January	2010-01-29	Drenthe	200	52.85	6.28	Adult	Female	Moderate	Healthy	No	NA	5.48772	3	0	0	0	0	0	0	0	0	0	0	0	not_detected	not_detected	not_detected	NA	NA
88	Doe-and-calf	Winter	January	2010-01-30	Drenthe	434	52.79	6.54	Calf	Male	Poor	Healthy	NA	9	5.54071	3	1	1	0	0	0	0	0	0	0	1	2	26.53	not_detected	not_detected	not sequenced	NA
89	Doe-and-calf	Winter	January	2010-01-30	Drenthe	251	52.67	6.3	Adult	Female	NA	Healthy	Yes	11	4.57428	3	0	1	0	0	0	0	0	0	0	0	1	not_detected	not_detected	not_detected	not sequenced	NA
90	Doe-and-calf	Winter	January	2010-01-30	Flevoland	281	52.79	5.79	Adult	Female	Good	Healthy	Yes	18	1.59206	1	1	1	0	0	0	0	0	0	0	1	2	37.05	not_detected	not_detected	not sequenced	NA
91	Doe-and-calf	Winter	January	2010-01-28	Gelderland	428	52.39	5.93	Adult	Female	Moderate	Healthy	Yes	15	4.24228	3	1	1	1	0	0	0	0	0	0	1	3	34.3	not_detected	not_detected	not sequenced	unsuccessful sequencing
92	Doe-and-calf	Winter	February	2010-02-03	Groningen	353	53.22	6.76	Adult	Female	Moderate	Healthy	Yes	17	2.25003	2	1	1	0	0	0	0	0	0	0	1	2	37.07	not_detected	not_detected	not sequenced	NA
93	Doe-and-calf	Winter	February	2010-02-02	North Brabant	227	51.44	5.15	Calf	Female	Moderate	Healthy	No	11.5	7.58725	4	1	1	0	0	0	0	0	0	0	1	2	27.17	not_detected	not_detected	not sequenced	NA
94	Doe-and-calf	Winter	February	2010-02-03	Drenthe	63	52.77	6.33	Calf	Female	Moderate	Healthy	No	8	4.0702	3	1	1	0	0	0	0	0	0	0	1	2	29.49	not_detected	not_detected	not sequenced	NA
96	Doe-and-calf	Winter	February	2010-02-03	Groningen	390	53.13	6.95	Yearling	Female	Moderate	Healthy	Yes	14	1.61432	1	1	0	0	0	0	0	0	0	0	0	1	35.79	not_detected	not_detected	NA	NA
97	Doe-and-calf	Winter	February	2010-02-03	Groningen	382	53.27	6.66	Adult	Female	Moderate	Healthy	NA	14.5	0.724013	1	0	0	0	0	0	0	0	0	0	0	0	not_detected	not_detected	not_detected	NA	NA
98	Doe-and-calf	Winter	February	2010-02-01	Gelderland	430	52.02	6.07	Calf	Female	Moderate	Healthy	No	10	2.57937	2	1	0	0	0	0	0	0	0	0	0	1	28.43	not_detected	not_detected	NA	NA
99	Doe-and-calf	Winter	February	2010-02-03	Groningen	208	53.08	7.01	Adult	Female	Moderate	Healthy	Yes	17.6	1.98588	1	1	1	0	0	0	0	0	0	NA	1	2	31.2	not_detected	not_detected	not sequenced	NA
100	Doe-and-calf	Winter	February	2010-02-05	Drenthe	439	53.1	6.58	Calf	Female	Moderate	Healthy	No	14	3.40688	2	1	1	0	0	0	0	0	0	0	1	2	30.8	not_detected	not_detected	not sequenced	NA
101	Doe-and-calf	Winter	February	2010-02-06	North Brabant	139	51.71	5.82	Adult	Female	Moderate	Healthy	Yes	22	2.09629	2	0	1	0	0	0	0	0	0	0	0	1	not_detected	not_detected	not_detected	not sequenced	NA
102	Doe-and-calf	Winter	February	2010-02-05	OverIjssel	186	52.35	6.88	Calf	Female	Moderate	Healthy	No	9	3.26292	2	1	1	0	0	0	0	0	0	0	1	2	27.78	not_detected	not_detected	not sequenced	NA
103	Doe-and-calf	Winter	February	2010-02-06	Friesland	19	53.39	5.22	Calf	Male	NA	Healthy	NA	10	10.1712	4	1	1	1	0	0	0	0	0	0	1	3	27.89	not_detected	not_detected	not sequenced	Babesia capreoli
104	Doe-and-calf	Winter	February	2010-02-06	Drenthe	442	53.09	6.62	Adult	Female	Moderate	Healthy	Yes	14	3.77717	2	1	1	1	0	0	0	0	0	0	1	3	34.29	not_detected	not_detected	not sequenced	unsuccessful sequencing
105	Doe-and-calf	Winter	February	2010-02-04	Friesland	34	52.95	6.1	Yearling	Female	Moderate	Healthy	Yes	16	2.4923	2	1	0	0	0	0	0	0	0	0	0	1	35.9	not_detected	not_detected	NA	NA
106	Doe-and-calf	Winter	February	2010-02-06	Friesland	19	53.36	5.18	Adult	Female	Good	Healthy	Yes	14	10.1712	4	0	0	0	0	0	0	0	0	0	0	0	not_detected	not_detected	not_detected	NA	NA
107	Doe-and-calf	Winter	February	2010-02-06	Utrecht	97	52.16	5.25	Adult	Female	Moderate	Healthy	Yes	15	2.98242	2	1	1	0	0	0	0	0	0	0	1	2	28.26	not_detected	not_detected	not sequenced	NA
108	Doe-and-calf	Winter	February	2010-02-04	North Brabant	144	51.51	5	Yearling	Female	Moderate	Healthy	No	13.5	2.27894	2	1	0	0	0	0	0	0	0	0	0	1	29.79	not_detected	not_detected	NA	NA
109	Doe-and-calf	Winter	February	2010-02-06	Drenthe	439	53.11	6.62	Adult	Female	Moderate	Healthy	Yes	12	3.40688	2	1	1	1	0	0	0	0	0	0	1	3	27.48	not_detected	not_detected	not sequenced	unsuccessful sequencing
110	Doe-and-calf	Winter	February	2010-02-06	OverIjssel	317	52.44	6.45	Calf	Female	Moderate	Healthy	No	11	3.3456	2	1	1	0	0	0	0	0	0	0	1	2	31.12	not_detected	not_detected	not sequenced	NA
111	Doe-and-calf	Winter	February	2010-02-06	Drenthe	442	53.09	6.66	Calf	Female	Moderate	Healthy	No	9.5	3.77717	2	1	1	1	0	0	0	0	0	0	1	3	31.86	not_detected	not_detected	not sequenced	unsuccessful sequencing
112	Doe-and-calf	Winter	February	2010-02-06	Gelderland	156	52.21	5.59	Calf	Male	Moderate	Healthy	NA	9.5	3.22648	2	1	0	0	0	0	0	0	0	0	0	1	34.02	not_detected	not_detected	NA	NA
114	Doe-and-calf	Winter	February	2010-02-06	Drenthe	36	52.89	6.85	Adult	Female	Moderate	Healthy	Yes	14	5.36963	3	0	1	0	0	0	0	0	0	0	0	1	not_detected	not_detected	not_detected	not sequenced	NA
115	Doe-and-calf	Winter	February	2010-02-08	Groningen	391	53.38	6.53	Yearling	Female	Poor	NA	No	13	1.28023	1	0	1	1	0	0	0	0	0	0	1	2	not_detected	not_detected	not_detected	not sequenced	unsuccessful sequencing
116	Doe-and-calf	Winter	February	2010-02-05	Drenthe	231	52.81	6.92	Adult	Female	Moderate	Healthy	Yes	16	2.01181	2	1	1	1	0	0	0	0	0	0	1	3	32.19	not_detected	not_detected	not sequenced	unsuccessful sequencing
117	Doe-and-calf	Winter	February	2010-02-08	Groningen	353	53.24	6.81	Adult	Female	Poor	Ill	No	12.3	2.25003	2	0	1	0	0	0	0	0	0	0	0	1	not_detected	not_detected	not_detected	not sequenced	NA
118	Doe-and-calf	Winter	February	2010-02-09	Drenthe	343	52.9	6.65	Calf	Female	Moderate	Healthy	No	10	4.44265	3	1	1	0	0	0	0	0	0	0	1	2	36.6	not_detected	not_detected	not sequenced	NA
119	Doe-and-calf	Winter	February	2010-02-09	Gelderland	156	52.18	5.53	Yearling	Male	Moderate	Healthy	NA	13	3.22648	2	1	1	1	0	0	0	0	0	0	1	3	32.78	not_detected	not_detected	not sequenced	unsuccessful sequencing
120	Doe-and-calf	Winter	February	2010-02-08	North Brabant	440	51.31	5.4	Adult	Female	Moderate	Healthy	Yes	16	2.82466	2	1	0	0	0	0	0	0	0	0	0	1	38.06	not_detected	not_detected	NA	NA
121	Doe-and-calf	Winter	February	2010-02-11	Friesland	116	53.3	6.12	Adult	Female	Moderate	Healthy	Yes	NA	1.66125	1	1	0	0	0	0	0	0	0	0	0	1	37.72	not_detected	not_detected	NA	NA
122	Doe-and-calf	Winter	February	2010-02-10	OverIjssel	388	52.8	5.98	Calf	Male	Moderate	Healthy	NA	13.5	5.54927	3	0	1	0	0	0	0	0	0	0	0	1	not_detected	not_detected	not_detected	not sequenced	NA
123	Doe-and-calf	Winter	February	2010-02-11	OverIjssel	388	52.8	5.96	Calf	Male	Moderate	Healthy	NA	11	5.54927	3	1	1	0	0	0	0	0	0	0	1	2	30.57	not_detected	not_detected	not sequenced	NA
125	Doe-and-calf	Winter	February	2010-02-13	Flevoland	281	52.49	5.83	Calf	Female	Moderate	Healthy	No	9	1.59206	1	1	1	0	0	0	0	0	0	0	1	2	26.82	not_detected	not_detected	not sequenced	NA
126	Doe-and-calf	Winter	February	2010-02-12	North Brabant	69	51.59	5.26	Adult	Female	Moderate	Healthy	Yes	NA	3.23228	2	1	1	0	0	0	0	0	0	0	1	2	20.78	not_detected	not_detected	not sequenced	NA
127	Doe-and-calf	Winter	February	2010-02-12	North Brabant	177	51.47	4.61	Calf	Male	Moderate	Healthy	NA	10.5	2.59687	2	1	1	1	0	0	0	0	0	0	1	3	38.01	not_detected	not_detected	not sequenced	Babesia capreoli
128	Doe-and-calf	Winter	February	2010-02-13	North Brabant	227	51.46	5.11	Yearling	Female	Moderate	Healthy	Yes	15	7.58725	4	1	1	0	0	0	0	0	0	0	1	2	29.16	not_detected	not_detected	not sequenced	NA
129	Doe-and-calf	Winter	February	2010-02-13	Gelderland	223	52.32	6.07	Calf	Female	Moderate	Healthy	No	12	1.54171	1	1	1	0	0	0	0	0	0	NA	1	2	32.27	not_detected	not_detected	not sequenced	NA
130	Doe-and-calf	Winter	February	2010-02-15	North Brabant	227	51.46	5.11	Calf	Female	Moderate	Healthy	No	11	7.58725	4	1	1	0	0	0	0	0	0	0	1	2	29.01	not_detected	not_detected	not sequenced	NA
131	Doe-and-calf	Winter	February	2010-02-15	North Brabant	227	51.46	5.12	Adult	Female	Good	Healthy	Yes	17	7.58725	4	1	1	0	0	0	0	0	0	0	1	2	30.95	not_detected	not_detected	not sequenced	NA
132	Doe-and-calf	Winter	February	2010-02-12	North Brabant	320	51.41	5.58	Yearling	Female	Moderate	NA	Yes	14.5	3.03243	2	1	1	0	0	0	0	0	0	0	1	2	31.97	not_detected	not_detected	not sequenced	NA
133	Doe-and-calf	Winter	February	2010-02-13	Drenthe	442	53.1	6.77	Adult	Female	Moderate	Healthy	No	16	3.77717	2	0	1	1	0	0	0	0	0	0	1	2	not_detected	not_detected	not_detected	not sequenced	unsuccessful sequencing
134	Doe-and-calf	Winter	February	2010-02-13	North Brabant	339	51.66	5.09	Adult	Female	Poor	Ill	No	10	2.05923	2	1	0	0	0	0	0	0	0	0	0	1	35.39	not_detected	not_detected	NA	NA
135	Doe-and-calf	Winter	February	2010-02-12	Friesland	193	53.04	6.2	Calf	Female	Moderate	Healthy	No	10	5.1123	3	1	1	1	0	0	0	0	0	0	1	3	25.35	not_detected	not_detected	not sequenced	unsuccessful sequencing
136	Doe-and-calf	Winter	February	2010-02-13	Drenthe	171	52.87	6.45	Adult	Female	Moderate	Healthy	Yes	15	4.0344	3	1	1	0	0	0	0	0	0	0	1	2	26.31	not_detected	not_detected	not sequenced	NA
137	Doe-and-calf	Winter	February	2010-02-12	Drenthe	171	52.97	6.5	Calf	Female	Moderate	Healthy	No	NA	4.0344	3	1	1	1	0	0	0	0	0	0	1	3	32.23	not_detected	not_detected	not sequenced	unsuccessful sequencing
138	Doe-and-calf	Winter	February	2010-02-12	Friesland	197	52.89	6.09	Adult	Female	NA	NA	NA	NA	2.33364	2	1	0	0	0	0	0	0	0	0	0	1	32.51	not_detected	not_detected	NA	NA
139	Doe-and-calf	Winter	February	2010-02-13	North Brabant	139	51.71	5.82	Yearling	Female	Moderate	Healthy	NA	NA	2.09629	2	1	0	1	0	0	0	0	0	0	1	2	31.72	not_detected	not_detected	NA	unsuccessful sequencing
140	Doe-and-calf	Winter	February	2010-02-13	North Brabant	220	51.46	4.32	Adult	Female	Moderate	Healthy	Yes	16.1	1.79087	1	1	1	0	0	0	0	0	0	0	1	2	32.98	not_detected	not_detected	not sequenced	NA
141	Doe-and-calf	Winter	February	2010-02-16	North Brabant	35	51.55	4.71	Calf	Female	Moderate	Healthy	No	NA	1.18809	1	1	1	0	0	0	0	0	0	0	1	2	36.07	not_detected	not_detected	not sequenced	NA
142	Doe-and-calf	Winter	February	2010-02-15	Groningen	353	53.17	6.85	Adult	Female	Moderate	Healthy	Yes	16	2.25003	2	0	1	0	0	0	0	0	0	0	0	1	not_detected	not_detected	not_detected	not sequenced	NA
143	Doe-and-calf	Winter	February	2010-02-16	North Brabant	440	51.27	5.24	Calf	Female	Moderate	NA	No	13	2.82466	2	1	0	0	0	0	0	0	0	0	0	1	33.59	not_detected	not_detected	NA	NA
144	Doe-and-calf	Winter	February	2010-02-16	OverIjssel	321	52.83	6.12	Calf	Female	Moderate	Ill	No	8.7	4.18156	3	1	1	1	0	0	0	0	0	0	1	3	30.08	not_detected	not_detected	not sequenced	Babesia capreoli
145	Doe-and-calf	Winter	February	2010-02-16	North Brabant	339	51.67	5.14	Calf	Female	Moderate	Healthy	No	11	2.05923	2	1	1	0	0	0	0	0	0	NA	1	2	25.28	not_detected	not_detected	not sequenced	NA
146	Doe-and-calf	Winter	February	2010-02-16	OverIjssel	304	52.64	6.69	Adult	Female	Good	Healthy	Yes	NA	2.23699	2	0	0	0	0	0	0	0	0	0	0	0	not_detected	not_detected	not_detected	NA	NA
147	Doe-and-calf	Winter	February	2010-02-17	North Brabant	339	51.65	5.13	Adult	Female	Moderate	Healthy	Yes	15	2.05923	2	1	1	0	0	0	0	0	0	0	1	2	35.65	not_detected	not_detected	not sequenced	NA
148	Doe-and-calf	Winter	February	2010-02-17	OverIjssel	307	52.3	6.43	Calf	Female	Moderate	Healthy	No	10	5.35872	3	1	1	1	0	0	0	0	0	0	1	3	30.27	not_detected	not_detected	not sequenced	Babesia capreoli
149	Doe-and-calf	Winter	February	2010-02-13	Flevoland	281	52.8	5.78	Calf	Female	Moderate	Healthy	No	12	1.59206	1	0	1	0	0	0	0	0	0	0	0	1	not_detected	not_detected	not_detected	not sequenced	NA
150	Doe-and-calf	Winter	February	2010-02-13	OverIjssel	363	52.72	6.1	Adult	Female	Moderate	Healthy	Yes	18	2.36268	2	0	1	0	0	0	0	0	0	0	0	1	not_detected	not_detected	not_detected	not sequenced	NA
151	Doe-and-calf	Winter	February	2010-02-16	OverIjssel	396	52.57	6.45	Calf	Female	Moderate	Healthy	No	NA	4.38488	3	0	1	0	0	0	0	0	0	0	0	1	not_detected	not_detected	not_detected	not sequenced	NA
152	Doe-and-calf	Winter	February	2010-02-16	Gelderland	156	52.17	5.54	Calf	Female	Moderate	Healthy	No	10	3.22648	2	1	1	1	0	0	0	0	0	NA	1	3	28.35	not_detected	not_detected	not sequenced	unsuccessful sequencing
153	Doe-and-calf	Winter	February	2010-02-17	Drenthe	203	52.92	6.38	Calf	Female	Moderate	Healthy	No	10	7.66562	4	1	1	1	0	0	0	0	0	0	1	3	29.68	not_detected	not_detected	B. schoenbuchensis	unsuccessful sequencing
154	Doe-and-calf	Winter	February	2010-02-16	Drenthe	171	52.87	6.46	Adult	Female	Moderate	Healthy	Yes	17.2	4.0344	3	0	1	0	0	0	0	0	0	0	0	1	not_detected	not_detected	not_detected	unsuccessful sequencing	NA
155	Doe-and-calf	Winter	February	2010-02-17	Friesland	250	52.95	6.22	Calf	Female	Moderate	Healthy	No	10	4.16623	3	1	1	0	0	0	0	0	0	0	1	2	31.54	not_detected	not_detected	B. schoenbuchensis	NA
156	Doe-and-calf	Winter	February	2010-02-17	Groningen	54	53	7.16	Adult	Female	Moderate	Healthy	Yes	12	2.47599	2	1	1	0	0	0	0	0	0	0	1	2	27.49	not_detected	not_detected	B. schoenbuchensis	NA
157	Doe-and-calf	Winter	February	2010-02-17	North Brabant	320	51.41	5.58	Calf	Female	Moderate	Healthy	No	10	3.03243	2	1	1	1	0	0	0	0	0	0	1	3	29.59	not_detected	not_detected	unsuccessful sequencing	unsuccessful sequencing
158	Doe-and-calf	Winter	February	2010-02-16	Flevoland	281	52.5	5.83	Adult	Female	Poor	Healthy	Yes	NA	1.59206	1	1	1	0	0	0	0	0	0	0	1	2	29.19	not_detected	not_detected	B. schoenbuchensis	NA
160	Doe-and-calf	Winter	February	2010-02-18	OverIjssel	236	52.44	7	Calf	Female	Poor	Healthy	No	7	4.74412	3	1	1	1	0	0	0	0	0	0	1	3	32.04	not_detected	not_detected	unsuccessful sequencing	unsuccessful sequencing
161	Doe-and-calf	Winter	February	2010-02-18	Drenthe	51	52.79	6.86	Adult	Female	Moderate	Healthy	Yes	16	3.66459	2	1	1	0	0	0	0	0	0	0	1	2	30.59	not_detected	not_detected	B. schoenbuchensis	NA
162	Doe-and-calf	Winter	February	2010-02-19	OverIjssel	307	52.3	6.44	Yearling	Female	Moderate	Healthy	NA	10	5.35872	3	1	1	0	0	0	0	0	0	0	1	2	31.47	not_detected	not_detected	not sequenced	NA
163	Doe-and-calf	Winter	February	2010-02-19	Gelderland	156	52.21	5.58	Calf	Female	Moderate	Healthy	No	NA	3.22648	2	1	1	1	0	0	0	0	0	0	1	3	30.76	not_detected	not_detected	not sequenced	Babesia capreoli
164	Doe-and-calf	Winter	February	2010-02-20	Drenthe	63	52.83	6.42	Yearling	Female	Poor	Healthy	Yes	9	4.0702	3	0	1	0	0	0	0	0	0	0	0	1	not_detected	not_detected	not_detected	not sequenced	NA
165	Doe-and-calf	Winter	February	2010-02-20	North Brabant	139	51.71	5.76	Calf	Female	Moderate	Healthy	No	10	2.09629	2	1	1	0	0	0	0	0	0	0	1	2	36.29	not_detected	not_detected	not sequenced	NA
166	Doe-and-calf	Winter	February	2010-02-20	OverIjssel	363	52.67	6.02	Adult	Female	Moderate	Ill	Yes	10.5	2.36268	2	1	1	1	0	0	0	0	0	0	1	3	29.14	not_detected	not_detected	not sequenced	unsuccessful sequencing
167	Doe-and-calf	Winter	February	2010-02-20	Drenthe	154	52.67	6.9	Adult	Female	Good	Healthy	Yes	16	3.27074	2	1	1	0	0	0	0	0	0	0	1	2	32.36	not_detected	not_detected	not sequenced	NA
168	Doe-and-calf	Winter	February	2010-02-20	Limburg	228	51.21	5.77	Calf	Male	Moderate	Healthy	NA	13	3.02502	2	1	1	1	0	0	0	0	0	0	1	3	32.79	not_detected	not_detected	not sequenced	unsuccessful sequencing
169	Doe-and-calf	Winter	February	2010-02-20	Groningen	54	53.06	7.1	Yearling	Female	Moderate	Healthy	NA	15	2.47599	2	0	0	1	0	0	0	0	0	0	0	1	not_detected	not_detected	not_detected	NA	unsuccessful sequencing
170	Doe-and-calf	Winter	February	2010-02-20	OverIjssel	15	52.34	6.26	Adult	Female	Good	Healthy	Yes	16.5	1.39287	1	1	0	1	0	0	0	0	0	0	1	2	31.2	not_detected	not_detected	NA	unsuccessful sequencing
171	Doe-and-calf	Winter	February	2010-02-20	Gelderland	189	52.16	6.26	Calf	Female	Moderate	Healthy	No	12	6.35985	4	1	1	0	0	0	0	0	0	0	1	2	27.8	not_detected	not_detected	not sequenced	NA
172	Doe-and-calf	Winter	February	2010-02-20	Gelderland	347	52.07	6.54	Calf	Female	Moderate	Healthy	No	10	2.96846	2	1	1	1	0	0	0	0	0	0	1	3	31.64	not_detected	not_detected	not sequenced	unsuccessful sequencing
173	Doe-and-calf	Winter	February	2010-02-20	Gelderland	347	52.16	6.5	Yearling	NA	Moderate	Healthy	NA	12	2.96846	2	0	1	0	0	0	0	0	0	0	0	1	not_detected	not_detected	not_detected	not sequenced	NA
174	Doe-and-calf	Winter	February	2010-02-20	South Holland	258	51.97	4.99	Adult	Female	Moderate	Healthy	Yes	18	2.00382	2	1	0	0	0	0	0	0	0	0	0	1	38.27	not_detected	not_detected	NA	NA
175	Doe-and-calf	Winter	February	2010-02-20	Gelderland	199	52.11	6.44	Adult	Female	Moderate	Healthy	Yes	14	5.12317	3	1	1	0	0	0	0	0	0	0	1	2	32.84	not_detected	not_detected	not sequenced	NA
176	Doe-and-calf	Winter	February	2010-02-22	North Brabant	181	51.32	5.67	Calf	Female	Moderate	Healthy	No	7.75	2.18401	2	1	1	1	0	0	0	0	0	0	1	3	33.24	not_detected	not_detected	not sequenced	unsuccessful sequencing
177	Doe-and-calf	Winter	February	2010-02-20	North Brabant	331	51.63	5.46	Adult	Female	Moderate	NA	Yes	17	2.01202	2	1	1	0	0	0	0	0	0	0	1	2	28.75	not_detected	not_detected	not sequenced	NA
178	Doe-and-calf	Winter	February	2010-02-15	Gelderland	430	52.03	5.87	Yearling	Female	Moderate	Healthy	Yes	15	2.57937	2	0	1	0	0	0	0	0	0	0	0	1	not_detected	not_detected	not_detected	B. schoenbuchensis	NA
179	Doe-and-calf	Winter	February	2010-02-22	North Brabant	342	51.36	5.75	Calf	Female	Moderate	Healthy	No	8	2.28265	2	1	1	0	0	0	0	0	0	0	1	2	31.06	not_detected	not_detected	unsuccessful sequencing	NA
180	Doe-and-calf	Winter	February	2010-02-20	Groningen	380	53.26	6.94	Yearling	Female	Moderate	Healthy	Yes	13	1.66054	1	0	1	1	0	0	0	0	0	0	1	2	not_detected	not_detected	not_detected	unsuccessful sequencing	unsuccessful sequencing
181	Doe-and-calf	Winter	February	2010-02-19	Groningen	390	53.1	6.9	Adult	Female	Good	Healthy	Yes	19	1.61432	1	0	1	0	0	0	0	0	0	0	0	1	not_detected	not_detected	not_detected	unsuccessful sequencing	NA
182	Doe-and-calf	Winter	February	2010-02-16	Friesland	267	52.99	5.89	Adult	Female	Moderate	Healthy	Yes	16.5	1.33269	1	1	1	0	0	0	0	0	0	0	1	2	32.18	not_detected	not_detected	unsuccessful sequencing	NA
183	Doe-and-calf	Winter	February	2010-02-19	OverIjssel	162	52.41	6.55	Yearling	Female	Moderate	Healthy	Yes	15	2.54934	2	1	1	1	0	0	0	0	0	0	1	3	31.04	not_detected	not_detected	unsuccessful sequencing	unsuccessful sequencing
184	Doe-and-calf	Winter	February	2010-02-23	Drenthe	237	53.05	6.55	Adult	Female	Good	Healthy	Yes	18	4.3956	3	0	0	0	0	0	0	0	0	0	0	0	not_detected	not_detected	not_detected	NA	NA
185	Doe-and-calf	Winter	February	2010-02-23	North Brabant	139	51.71	5.76	Adult	Female	Poor	Ill	Yes	NA	2.09629	2	1	1	0	0	0	0	0	0	0	1	2	31.56	not_detected	not_detected	unsuccessful sequencing	NA
187	Doe-and-calf	Winter	February	NA	Gelderland	118	51.98	6.61	Calf	Female	Poor	Healthy	No	8	2.36005	2	1	1	0	0	0	0	0	0	0	1	2	28	not_detected	not_detected	not sequenced	NA
188	Doe-and-calf	Winter	February	2010-02-23	Drenthe	63	52.77	6.42	Adult	Female	Moderate	Healthy	Yes	11.5	4.0702	3	1	0	1	0	0	0	0	0	0	1	2	31.01	not_detected	not_detected	NA	unsuccessful sequencing
189	Doe-and-calf	Winter	February	2010-02-23	Gelderland	223	52.32	6.07	Yearling	Female	Moderate	Healthy	NA	14	1.54171	1	1	0	0	1	0	0	0	0	0	1	2	30.66	35.83	not_detected	NA	NA
190	Doe-and-calf	Winter	February	2010-02-24	OverIjssel	162	52.29	6.54	Calf	Female	Moderate	Healthy	No	11	2.54934	2	1	1	0	0	0	0	0	0	0	1	2	33.98	not_detected	not_detected	not sequenced	NA
191	Doe-and-calf	Winter	February	2010-02-24	Limburg	228	51.22	5.77	Adult	Female	Moderate	Healthy	Yes	18	3.02502	2	1	1	1	1	0	0	0	0	0	1	4	36.23	36.93	not_detected	not sequenced	Babesia capreoli
193	Doe-and-calf	Winter	February	2010-02-24	OverIjssel	321	52.83	6.12	Calf	Female	Poor	Ill	No	7.3	4.18156	3	1	1	0	1	0	0	0	0	0	1	3	26.67	39.65	not_detected	not sequenced	NA
194	Doe-and-calf	Winter	February	2010-02-24	OverIjssel	128	52.27	6.72	NA	Female	Moderate	Healthy	Yes	14.2	5.13892	3	1	1	0	1	0	0	0	0	0	1	3	27.85	38.63	not_detected	not sequenced	NA
195	Doe-and-calf	Winter	February	2010-02-25	Gelderland	199	52.11	6.4	Yearling	Female	Moderate	Healthy	Yes	12.5	5.12317	3	1	1	0	1	0	0	0	0	0	1	3	30.59	36.68	not_detected	not sequenced	NA
196	Doe-and-calf	Winter	February	2010-02-25	Gelderland	230	52.08	6.11	Yearling	Female	Moderate	Healthy	Yes	15	3.18433	2	1	1	0	0	0	0	0	0	0	1	2	31.25	not_detected	not_detected	not sequenced	NA
197	Doe-and-calf	Winter	February	2010-02-25	Drenthe	91	52.68	6.63	Adult	Female	Moderate	Healthy	Yes	15	1.57045	1	1	1	1	0	0	0	0	0	0	1	3	30.91	not_detected	not_detected	not sequenced	Babesia microti
198	Doe-and-calf	Winter	February	2010-02-25	OverIjssel	388	52.8	5.98	Calf	Female	Moderate	Healthy	No	12	5.54927	3	1	1	1	0	0	0	0	0	0	1	3	29.71	not_detected	not_detected	not sequenced	Babesia microti
199	Doe-and-calf	Winter	February	NA	Limburg	228	51.22	5.64	Calf	Female	Moderate	NA	No	9	3.02502	2	1	1	1	1	0	0	0	0	0	1	4	28.25	35.78	not_detected	not sequenced	Babesia microti
200	Doe-and-calf	Winter	February	2010-02-27	North Brabant	331	51.63	5.49	Adult	Female	Moderate	NA	Yes	17	2.01202	2	0	1	0	0	0	0	0	0	0	0	1	not_detected	not_detected	not_detected	not sequenced	NA
201	Doe-and-calf	Winter	February	2010-02-25	OverIjssel	66	52.27	6.53	Adult	Female	Moderate	Healthy	Yes	15	4.52488	3	1	1	1	0	0	0	0	0	0	1	3	32.61	not_detected	not_detected	not sequenced	unsuccessful sequencing
202	Doe-and-calf	Winter	February	2010-02-27	Gelderland	174	52.07	6.42	Calf	Male	Moderate	Healthy	NA	12	3.29352	2	1	1	1	0	0	0	0	0	0	1	3	31.44	not_detected	not_detected	not sequenced	unsuccessful sequencing
203	Doe-and-calf	Winter	February	2010-02-26	Friesland	250	52.86	6	Adult	Female	Moderate	Healthy	Yes	14.5	4.16623	3	1	1	1	0	0	0	0	0	0	1	3	29.72	not_detected	not_detected	not sequenced	unsuccessful sequencing
204	Doe-and-calf	Winter	February	2010-02-27	North Brabant	122	51.52	4.53	Adult	Female	Moderate	Healthy	Yes	18.4	1.02643	1	1	1	0	0	0	0	0	0	0	1	2	30.08	not_detected	not_detected	not sequenced	NA
206	Doe-and-calf	Winter	February	2010-02-27	Gelderland	230	52.07	6.13	Calf	Female	Moderate	Healthy	No	12	3.18433	2	1	1	0	0	0	0	0	0	0	1	2	29.66	not_detected	not_detected	not sequenced	NA
207	Doe-and-calf	Winter	February	2010-02-26	Friesland	355	52.95	5.65	Calf	Male	Good	Healthy	NA	15	0.821001	1	1	0	0	0	0	0	0	0	0	0	1	31.96	not_detected	not_detected	NA	NA
208	Doe-and-calf	Winter	February	2010-02-27	Drenthe	63	52.77	6.44	Calf	Female	Poor	Ill	No	7	4.0702	3	1	1	0	1	0	0	0	0	0	1	3	35	37.46	not_detected	not sequenced	NA
209	Doe-and-calf	Winter	February	2010-02-26	Drenthe	434	52.82	6.49	Calf	Male	Moderate	Healthy	NA	9	5.54071	3	1	1	0	0	0	0	0	0	0	1	2	37.21	not_detected	not_detected	not sequenced	NA
210	Doe-and-calf	Winter	February	2010-02-27	Gelderland	156	52.23	5.54	Adult	Female	Moderate	Healthy	Yes	15	3.22648	2	1	1	1	0	0	0	0	0	0	1	3	33.14	not_detected	not_detected	not sequenced	unsuccessful sequencing
211	Doe-and-calf	Winter	February	2010-02-26	Friesland	193	53.08	6.1	Adult	Female	Moderate	Healthy	Yes	NA	5.1123	3	1	1	0	0	0	0	0	0	NA	1	2	30.26	not_detected	not_detected	not sequenced	NA
213	Doe-and-calf	Winter	February	2010-02-27	OverIjssel	229	52.53	6.38	Yearling	Male	Moderate	Healthy	NA	NA	1.2004	1	1	1	1	1	0	0	0	0	0	1	4	35.13	35.84	not_detected	not sequenced	Babesia capreoli
214	Doe-and-calf	Winter	February	2010-02-27	OverIjssel	396	52.53	6.46	Calf	Female	Moderate	Healthy	No	9.5	4.38488	3	1	0	1	0	0	0	0	0	0	1	2	33.31	not_detected	not_detected	NA	Babesia capreoli
215	Doe-and-calf	Winter	March	2010-03-01	South Holland	258	51.97	4.99	Yearling	Female	Moderate	Healthy	No	13	2.00382	2	0	0	0	0	0	0	0	0	0	0	0	not_detected	not_detected	not_detected	NA	NA
216	Doe-and-calf	Winter	March	2010-03-01	OverIjssel	125	52.61	5.88	Yearling	Female	Moderate	Healthy	Yes	17	0.909914	1	0	1	0	0	0	0	0	0	0	0	1	not_detected	not_detected	not_detected	not sequenced	NA
217	Doe-and-calf	Winter	March	2010-03-01	OverIjssel	157	52.47	6.43	Yearling	Female	Good	Healthy	Yes	13.5	4.66887	3	1	1	0	1	0	0	0	0	0	1	3	32.33	36.2	not_detected	not sequenced	NA
218	Doe-and-calf	Winter	March	2010-03-01	Groningen	392	53.22	7.1	Calf	Female	Poor	Healthy	No	9	1.35786	1	1	0	0	1	0	0	0	0	0	1	2	28.69	36.73	not_detected	NA	NA
219	Doe-and-calf	Winter	March	2010-03-01	OverIjssel	236	52.42	7.02	Calf	Female	Moderate	Healthy	No	11	4.74412	3	1	1	0	0	0	0	0	0	0	1	2	28.46	not_detected	not_detected	not sequenced	NA
220	Doe-and-calf	Winter	March	2010-03-01	Groningen	392	53.27	7	Adult	Female	Moderate	Healthy	Yes	16	1.35786	1	1	0	0	0	0	0	0	0	0	0	1	33.26	not_detected	not_detected	NA	NA
221	Doe-and-calf	Winter	March	2010-03-01	Gelderland	156	52.18	5.53	Calf	Female	Poor	NA	No	NA	3.22648	2	0	0	0	1	0	0	0	0	0	0	1	not_detected	37	not_detected	NA	NA
222	Doe-and-calf	Winter	March	2010-03-02	Gelderland	5	51.91	6.45	Calf	Male	Moderate	Healthy	NA	10	2.65202	2	1	1	1	0	0	0	0	0	0	1	3	31.54	not_detected	not_detected	not sequenced	unsuccessful sequencing
223	Doe-and-calf	Winter	March	2010-03-01	Gelderland	94	51.88	6.2	Adult	Female	Moderate	Healthy	Yes	NA	1.85998	1	1	1	0	0	0	0	0	0	0	1	2	30.23	not_detected	not_detected	not sequenced	NA
224	Doe-and-calf	Winter	February	2010-02-27	Gelderland	83	51.95	6.56	Calf	Female	Moderate	Healthy	No	10.5	4.08402	3	1	1	1	0	0	0	0	0	0	1	3	33.93	not_detected	not_detected	not sequenced	Babesia capreoli
225	Doe-and-calf	Winter	March	2010-03-02	North Brabant	440	51.33	5.48	Adult	Female	Moderate	Healthy	Yes	14	2.82466	2	0	0	0	0	0	0	0	0	0	0	0	not_detected	not_detected	not_detected	NA	NA
226	Doe-and-calf	Winter	March	2010-03-02	Friesland	286	52.94	6.37	Adult	Female	Moderate	Healthy	Yes	15.3	4.24024	3	1	1	0	0	0	0	0	0	0	1	2	33.25	not_detected	not_detected	not sequenced	NA
227	Doe-and-calf	Winter	March	2010-03-01	Gelderland	291	52.06	6.17	Yearling	Female	Moderate	NA	No	NA	0.918332	1	1	1	0	0	0	0	0	0	0	1	2	31.05	not_detected	not_detected	not sequenced	NA
228	Doe-and-calf	Winter	March	2010-03-02	Limburg	23	50.77	5.95	Adult	Female	Good	Healthy	Yes	18.5	4.66433	3	1	1	0	0	0	0	0	0	0	1	2	37.33	not_detected	not_detected	not sequenced	NA
229	Doe-and-calf	Winter	March	2010-03-03	Drenthe	63	52.83	6.42	Adult	Female	Good	Healthy	Yes	NA	4.0702	3	1	1	0	0	0	0	0	0	0	1	2	27.81	not_detected	not_detected	not sequenced	NA
230	Doe-and-calf	Winter	March	2010-03-03	Flevoland	281	52.28	5.48	Calf	Male	Moderate	Healthy	NA	10	1.59206	1	1	1	0	0	0	0	0	0	0	1	2	31.97	not_detected	not_detected	not sequenced	NA
231	Doe-and-calf	Winter	March	2010-03-02	Gelderland	199	52.14	6.37	Yearling	Female	Moderate	Healthy	NA	11	5.12317	3	1	1	0	0	0	0	0	0	0	1	2	30.69	not_detected	not_detected	not sequenced	NA
232	Doe-and-calf	Winter	March	2010-03-02	Gelderland	189	52.12	6.34	Adult	Female	Moderate	Healthy	Yes	15	6.35985	4	0	0	0	0	0	0	0	0	0	0	0	not_detected	not_detected	not_detected	NA	NA
233	Doe-and-calf	Winter	March	2010-03-03	Gelderland	189	52.08	6.39	Calf	Female	Moderate	Healthy	No	10	6.35985	4	1	1	0	0	0	0	0	0	0	1	2	34.97	not_detected	not_detected	not sequenced	NA
234	Doe-and-calf	Winter	March	2010-03-03	North Brabant	318	51.59	5.4	Calf	Female	Moderate	Healthy	No	NA	1.93725	1	1	1	0	0	0	0	0	0	0	1	2	29.04	not_detected	not_detected	not sequenced	NA
235	Doe-and-calf	Winter	March	2010-03-03	Friesland	28	52.99	6.26	Yearling	Female	Moderate	Healthy	Yes	13.5	3.38694	2	1	1	0	0	0	0	0	0	0	1	2	27.75	not_detected	not_detected	not sequenced	NA
236	Doe-and-calf	Winter	March	2010-03-02	Gelderland	430	52.02	6.08	Calf	Female	Moderate	NA	No	11	2.57937	2	1	1	0	0	0	0	0	0	0	1	2	34.87	not_detected	not_detected	not sequenced	NA
237	Doe-and-calf	Winter	March	2010-03-03	Gelderland	223	52.25	6.07	Calf	Female	Good	Healthy	No	12	1.54171	1	0	0	0	0	0	0	0	0	0	0	0	not_detected	not_detected	not_detected	NA	NA
238	Doe-and-calf	Winter	March	2010-03-05	Groningen	353	53.2	6.77	Yearling	Female	Moderate	Healthy	No	13	2.25003	2	1	1	0	0	0	0	0	0	0	1	2	38.08	not_detected	not_detected	unsuccessful sequencing	NA
239	Doe-and-calf	Winter	March	2010-03-03	Friesland	193	53.02	6.17	Adult	Female	Moderate	Healthy	Yes	14	5.1123	3	1	1	1	0	0	0	0	0	0	1	3	32	not_detected	not_detected	unsuccessful sequencing	unsuccessful sequencing
240	Doe-and-calf	Winter	March	2010-03-04	North Brabant	138	51.48	5.33	Calf	Female	Poor	Healthy	No	12.3	3.31252	2	1	1	0	0	0	0	0	0	0	1	2	31.8	not_detected	not_detected	unsuccessful sequencing	NA
241	Doe-and-calf	Winter	March	2010-03-04	North Brabant	69	51.54	5.3	Yearling	Female	Moderate	Healthy	NA	NA	3.23228	2	0	1	0	0	0	0	0	0	0	0	1	not_detected	not_detected	not_detected	unsuccessful sequencing	NA
242	Doe-and-calf	Winter	March	2010-03-04	OverIjssel	304	52.62	6.55	Yearling	Female	Moderate	Healthy	No	NA	2.23699	2	1	1	0	0	0	0	0	0	0	1	2	30.47	not_detected	not_detected	B. schoenbuchensis	NA
243	Doe-and-calf	Winter	March	2010-03-04	Gelderland	156	52.21	5.57	Calf	Male	Poor	Ill	NA	7.5	3.22648	2	0	1	0	0	0	0	0	0	0	0	1	not_detected	not_detected	not_detected	unsuccessful sequencing	NA
244	Doe-and-calf	Winter	March	2010-03-04	Gelderland	115	52.06	6.66	Yearling	Female	Moderate	Healthy	Yes	17	3.38005	2	1	1	0	0	0	0	0	0	0	1	2	31.99	not_detected	not_detected	Bartonella capreoli	NA
245	Doe-and-calf	Winter	March	2010-03-04	Friesland	286	52.97	6.39	Adult	Female	Good	Healthy	Yes	NA	4.24024	3	1	1	0	0	0	0	0	0	0	1	2	25.33	not_detected	not_detected	Bartonella capreoli	NA
246	Doe-and-calf	Winter	March	2010-03-06	Groningen	226	53.19	6.32	Yearling	Male	Moderate	Healthy	NA	NA	2.12467	2	0	0	0	0	0	0	0	0	0	0	0	not_detected	not_detected	not_detected	NA	NA
248	Doe-and-calf	Winter	March	2010-03-06	Gelderland	199	52.11	6.41	Calf	Female	Moderate	Healthy	No	NA	5.12317	3	1	1	0	0	0	0	0	0	0	1	2	29.93	not_detected	not_detected	not sequenced	NA
249	Doe-and-calf	Winter	March	2010-03-06	Gelderland	230	52.08	6.12	Yearling	Female	Moderate	Healthy	Yes	17	3.18433	2	1	1	0	0	0	0	0	0	0	1	2	36.66	not_detected	not_detected	not sequenced	NA
250	Doe-and-calf	Winter	March	2010-03-06	Friesland	190	52.83	5.77	Adult	Female	Good	Healthy	Yes	17	2.10104	2	0	1	0	0	0	0	0	0	0	0	1	not_detected	not_detected	not_detected	not sequenced	NA
251	Doe-and-calf	Winter	March	2010-03-06	Friesland	34	52.96	6.09	Adult	Female	Moderate	Healthy	Yes	NA	2.4923	2	1	1	0	0	0	0	0	0	0	1	2	29.97	not_detected	not_detected	not sequenced	NA
252	Doe-and-calf	Winter	March	2010-03-06	Groningen	338	53.1	7.04	Calf	Female	Moderate	Healthy	No	11.5	2.5127	2	1	1	0	0	0	0	0	0	0	1	2	28.76	not_detected	not_detected	not sequenced	NA
253	Doe-and-calf	Winter	March	2010-03-05	Gelderland	346	52.22	6.3	Adult	Female	Moderate	Healthy	Yes	16.5	3.59232	2	1	1	0	0	0	0	0	0	0	1	2	37.76	not_detected	not_detected	not sequenced	NA
255	Doe-and-calf	Winter	March	2010-03-06	Friesland	34	52.96	6.09	Adult	Female	Moderate	Healthy	Yes	18	2.4923	2	1	1	0	0	0	0	0	0	0	1	2	28.16	not_detected	not_detected	not sequenced	NA
256	Doe-and-calf	Winter	March	2010-03-06	Gelderland	378	52.02	6.71	Adult	Female	Moderate	Healthy	Yes	15	4.44622	3	1	1	0	0	0	0	0	0	0	1	2	29.84	not_detected	not_detected	not sequenced	NA
257	Doe-and-calf	Winter	March	2010-03-06	Gelderland	346	52.22	6.24	Calf	Male	Moderate	Healthy	NA	12	3.59232	2	1	1	0	0	0	0	0	0	0	1	2	29.24	not_detected	not_detected	not sequenced	NA
258	Doe-and-calf	Winter	March	2010-03-03	Gelderland	223	52.22	6.12	Calf	Male	Poor	Ill	NA	7	1.54171	1	0	1	0	0	0	0	0	0	0	0	1	not_detected	not_detected	not_detected	not sequenced	NA
259	Doe-and-calf	Winter	March	2010-03-06	OverIjssel	15	52.34	6.24	Adult	Female	Good	Healthy	Yes	17.5	1.39287	1	1	1	0	0	0	0	0	0	0	1	2	33.15	not_detected	not_detected	not sequenced	NA
260	Doe-and-calf	Winter	March	2010-03-05	OverIjssel	66	52.23	6.63	Yearling	Female	Moderate	Healthy	Yes	14	4.52488	3	1	1	0	0	0	0	0	0	0	1	2	39.3	not_detected	not_detected	not sequenced	NA
261	Doe-and-calf	Winter	March	2010-03-06	North Brabant	150	51.43	5.79	Calf	Female	Moderate	Healthy	No	11	2.53387	2	1	1	0	0	0	0	0	0	0	1	2	26.77	not_detected	not_detected	not sequenced	NA
262	Doe-and-calf	Winter	March	2010-03-06	Groningen	288	53.4	6.74	Adult	Female	Moderate	Healthy	Yes	18	1.11866	1	0	0	0	0	0	0	0	0	0	0	0	not_detected	not_detected	not_detected	NA	NA
263	Doe-and-calf	Winter	March	2010-03-08	OverIjssel	282	52.55	6.13	Calf	Female	Moderate	Healthy	No	9.5	2.22364	2	1	1	0	0	0	0	0	0	0	1	2	28.87	not_detected	not_detected	not sequenced	NA
264	Doe-and-calf	Winter	March	2010-03-06	North Brabant	144	51.52	5.03	Yearling	Female	Moderate	Healthy	Yes	16	2.27894	2	1	1	1	0	0	0	0	0	0	1	3	36.91	not_detected	not_detected	not sequenced	unsuccessful sequencing
266	Doe-and-calf	Winter	March	2010-03-08	Friesland	250	52.86	5.99	Adult	Female	Moderate	Healthy	Yes	13	4.16623	3	1	1	0	0	0	0	0	0	0	1	2	31.24	not_detected	not_detected	not sequenced	NA
267	Doe-and-calf	Winter	March	2010-03-08	Flevoland	281	52.28	5.42	Calf	Male	NA	Healthy	NA	9	1.59206	1	1	1	0	0	0	0	0	0	0	1	2	33.35	not_detected	not_detected	not sequenced	NA
268	Doe-and-calf	Winter	March	2010-03-06	North Brabant	112	51.41	5.91	Adult	Female	Poor	NA	No	10	3.07043	2	0	0	0	0	0	0	0	0	0	0	0	not_detected	not_detected	not_detected	NA	NA
269	Doe-and-calf	Winter	March	2010-03-06	Groningen	224	53.12	6.64	Adult	Female	Moderate	Healthy	Yes	16	2.37377	2	0	1	0	0	0	0	0	0	0	0	1	not_detected	not_detected	not_detected	not sequenced	NA
270	Doe-and-calf	Winter	March	2010-03-08	North Brabant	191	51.6	4.62	Adult	Female	Moderate	Healthy	Yes	18	1.95176	1	0	1	0	0	0	0	0	0	0	0	1	not_detected	not_detected	not_detected	not sequenced	NA
271	Doe-and-calf	Winter	March	2010-03-08	Drenthe	237	53.04	6.53	Calf	Female	Moderate	Healthy	No	10	4.3956	3	0	1	0	0	0	0	0	0	0	0	1	not_detected	not_detected	not_detected	not sequenced	NA
272	Doe-and-calf	Winter	March	2010-03-08	Gelderland	156	52.23	5.57	Adult	Female	Moderate	Healthy	Yes	NA	3.22648	2	1	1	0	0	0	0	0	0	0	1	2	30.81	not_detected	not_detected	not sequenced	NA
273	Doe-and-calf	Winter	March	2010-03-08	Flevoland	281	52.35	5.7	Calf	Male	Moderate	Healthy	NA	10	1.59206	1	1	1	0	0	0	0	0	0	0	1	2	30.42	not_detected	not_detected	not sequenced	NA
274	Doe-and-calf	Winter	March	2010-03-08	Gelderland	362	52	6.22	Yearling	Female	Moderate	NA	Yes	16	4.00868	3	1	1	0	0	0	0	0	0	0	1	2	29.65	not_detected	not_detected	not sequenced	NA
275	Doe-and-calf	Winter	March	2010-03-04	Limburg	432	51.3	5.87	Calf	Male	Moderate	Healthy	NA	NA	3.62366	2	0	0	0	0	0	0	0	0	0	0	0	not_detected	not_detected	not_detected	NA	NA
276	Doe-and-calf	Winter	March	2010-03-08	Friesland	250	52.86	5.99	Calf	Female	Moderate	Healthy	No	9.5	4.16623	3	1	1	0	0	0	0	0	0	0	1	2	31.22	not_detected	not_detected	not sequenced	NA
277	Doe-and-calf	Winter	March	2010-03-08	OverIjssel	164	52.68	6.55	Adult	Female	Moderate	Healthy	Yes	17.4	4.33484	3	1	1	0	0	0	0	0	0	0	1	2	35.69	not_detected	not_detected	not sequenced	NA
278	Doe-and-calf	Winter	March	2010-03-08	North Brabant	331	51.59	5.38	Calf	Female	Moderate	NA	No	10	2.01202	2	0	0	0	0	0	0	0	0	0	0	0	not_detected	not_detected	not_detected	NA	NA
279	Doe-and-calf	Winter	March	2010-03-08	Flevoland	281	52.79	5.8	Adult	Female	Moderate	Healthy	No	NA	1.59206	1	1	1	0	0	0	0	0	0	0	1	2	27.81	not_detected	not_detected	not sequenced	NA
280	Doe-and-calf	Winter	March	2010-03-09	Gelderland	156	52.25	5.54	Adult	Female	Moderate	Healthy	Yes	14	3.22648	2	1	1	0	0	0	0	0	0	0	1	2	30.86	not_detected	not_detected	not sequenced	NA
281	Doe-and-calf	Winter	March	2010-03-08	North Brabant	35	51.51	4.76	Calf	Female	Moderate	Healthy	No	13.8	1.18809	1	0	0	0	0	0	0	0	0	0	0	0	not_detected	not_detected	not_detected	NA	NA
282	Doe-and-calf	Winter	March	2010-03-09	Flevoland	281	52.3	5.5	Calf	Male	Moderate	Healthy	NA	9	1.59206	1	1	1	1	0	0	0	0	0	0	1	3	32.38	not_detected	not_detected	not sequenced	unsuccessful sequencing
283	Doe-and-calf	Winter	March	2010-03-08	Gelderland	347	52.16	6.58	Calf	Male	Moderate	Healthy	NA	12	2.96846	2	1	1	0	0	0	0	0	0	0	1	2	38.58	not_detected	not_detected	not sequenced	NA
284	Doe-and-calf	Winter	March	2010-03-09	Gelderland	430	52.02	6.08	Yearling	Female	Moderate	NA	No	12	2.57937	2	1	1	1	0	0	0	0	0	0	1	3	25.18	not_detected	not_detected	not sequenced	Babesia capreoli
285	Doe-and-calf	Winter	March	2010-03-09	Drenthe	154	52.68	6.89	Adult	Female	Good	Healthy	Yes	15	3.27074	2	1	1	0	0	0	0	0	0	0	1	2	41.13	not_detected	not_detected	not sequenced	NA
286	Doe-and-calf	Winter	March	2010-03-10	Gelderland	316	52.07	6.37	Adult	Female	Moderate	Healthy	Yes	15.5	3.747	2	1	0	0	0	0	0	0	0	0	0	1	26.72	not_detected	not_detected	NA	NA
287	Doe-and-calf	Winter	March	2010-03-09	Groningen	392	53.19	6.97	Adult	Female	Good	NA	Yes	17.2	1.35786	1	1	0	0	0	0	0	0	0	0	0	1	39.19	not_detected	not_detected	NA	NA
288	Doe-and-calf	Winter	March	2010-03-10	North Brabant	339	51.64	5.06	Adult	Female	Moderate	NA	Yes	17.3	2.05923	2	0	1	1	0	0	0	0	0	0	1	2	not_detected	not_detected	not_detected	not sequenced	Babesia capreoli
289	Doe-and-calf	Winter	March	2010-03-11	Drenthe	439	53.1	6.58	Calf	Female	Moderate	Healthy	No	11	3.40688	2	1	0	1	0	0	0	0	0	0	1	2	30.23	not_detected	not_detected	NA	Babesia capreoli
290	Doe-and-calf	Winter	March	2010-03-09	Gelderland	189	52.09	6.35	Yearling	Female	Moderate	Healthy	Yes	13	6.35985	4	1	1	0	0	0	0	0	0	0	1	2	35.72	not_detected	not_detected	not sequenced	NA
291	Doe-and-calf	Winter	March	2010-03-10	Drenthe	336	52.71	6.35	Adult	Male	Moderate	Healthy	NA	15	4.05081	3	1	1	0	0	0	0	0	0	0	1	2	31.88	not_detected	not_detected	not sequenced	NA
292	Doe-and-calf	Winter	March	2010-03-10	Gelderland	316	52.05	6.38	Calf	Female	Moderate	Healthy	No	NA	3.747	2	1	1	0	0	0	0	0	0	0	1	2	25.05	not_detected	not_detected	not sequenced	NA
293	Doe-and-calf	Winter	March	2010-03-09	North Brabant	69	51.54	5.15	Adult	Female	Moderate	Healthy	NA	18	3.23228	2	1	1	0	0	0	0	0	0	0	1	2	28.35	not_detected	not_detected	not sequenced	NA
294	Doe-and-calf	Winter	March	2010-03-10	Gelderland	428	52.38	6	Yearling	Female	Moderate	Healthy	Yes	13	4.24228	3	0	1	0	0	0	0	0	0	0	0	1	not_detected	not_detected	not_detected	not sequenced	NA
296	Doe-and-calf	Winter	March	2010-03-11	Gelderland	156	52.24	5.61	Calf	Female	Moderate	Healthy	No	13	3.22648	2	1	0	0	0	0	0	0	0	0	0	1	34.57	not_detected	not_detected	NA	NA
297	Doe-and-calf	Winter	March	2010-03-11	Gelderland	346	52.21	6.23	Calf	Female	Moderate	Healthy	No	11	3.59232	2	1	1	0	0	0	0	0	0	0	1	2	25.69	not_detected	not_detected	not sequenced	NA
298	Doe-and-calf	Winter	March	2010-03-11	Friesland	58	52.89	5.56	Adult	Female	Moderate	Healthy	Yes	11	1.78412	1	1	1	0	0	0	0	0	0	0	1	2	27.26	not_detected	not_detected	not sequenced	NA
299	Doe-and-calf	Winter	March	2010-03-11	North Brabant	69	51.53	5.35	Calf	Female	Moderate	Healthy	No	9	3.23228	2	1	1	0	0	0	0	0	0	0	1	2	26.93	not_detected	not_detected	not sequenced	NA
300	Doe-and-calf	Winter	March	2010-03-11	Flevoland	281	52.31	5.46	Yearling	Female	Moderate	Healthy	Yes	14	1.59206	1	0	1	0	0	0	0	0	0	0	0	1	not_detected	not_detected	not_detected	not sequenced	NA
301	Doe-and-calf	Winter	March	2010-03-12	Friesland	197	52.86	6.1	Calf	Male	Moderate	Healthy	NA	13	2.33364	2	1	1	0	0	0	0	0	0	0	1	2	28.01	not_detected	not_detected	not sequenced	NA
302	Doe-and-calf	Winter	March	2010-03-11	North Brabant	138	51.48	5.33	Calf	Female	Poor	NA	No	10	3.31252	2	1	1	0	0	0	0	0	0	0	1	2	29.77	not_detected	not_detected	not sequenced	NA
303	Doe-and-calf	Winter	March	2010-03-11	Groningen	224	53.14	6.81	Adult	Female	Moderate	Healthy	Yes	NA	2.37377	2	0	1	0	0	0	0	0	0	0	0	1	not_detected	not_detected	not_detected	not sequenced	NA
304	Doe-and-calf	Winter	March	2010-03-12	OverIjssel	157	52.51	6.36	Adult	Female	Moderate	Healthy	Yes	15	4.66887	3	1	1	0	0	0	0	0	0	0	1	2	24.24	not_detected	not_detected	not sequenced	NA
305	Doe-and-calf	Winter	March	2010-03-12	OverIjssel	290	52.45	6.83	Yearling	Female	Moderate	Healthy	No	11	2.02619	2	1	1	0	0	0	0	0	0	0	1	2	26.12	not_detected	not_detected	not sequenced	NA
306	Doe-and-calf	Winter	March	2010-03-11	OverIjssel	152	52.13	6.86	Adult	Female	Moderate	Healthy	No	14.3	6.78437	4	0	0	0	0	0	0	0	0	0	0	0	not_detected	not_detected	not_detected	NA	NA
307	Doe-and-calf	Winter	March	2010-03-15	Drenthe	336	52.74	6.24	Adult	Female	Moderate	Healthy	Yes	NA	4.05081	3	1	1	0	0	0	0	0	0	0	1	2	31.98	not_detected	not_detected	not sequenced	NA
308	Doe-and-calf	Winter	March	2010-03-12	North Brabant	220	51.4	4.35	Calf	Female	Poor	Healthy	No	9	1.79087	1	1	1	0	0	0	0	0	0	0	1	2	31.46	not_detected	not_detected	not sequenced	NA
309	Doe-and-calf	Winter	March	2010-03-15	OverIjssel	307	52.39	6.44	Yearling	Female	Moderate	Healthy	Yes	NA	5.35872	3	1	1	0	0	0	0	0	0	0	1	2	32.98	not_detected	not_detected	not sequenced	NA
310	Doe-and-calf	Winter	March	2010-03-13	Drenthe	203	52.92	6.39	Yearling	Male	Moderate	Healthy	NA	NA	7.66562	4	1	1	0	1	0	0	0	0	0	1	3	29.79	39.07	not_detected	not sequenced	NA
311	Doe-and-calf	Winter	March	2010-03-13	Gelderland	115	52.11	6.75	Adult	Female	Moderate	Healthy	Yes	NA	3.38005	2	1	1	0	0	0	0	0	0	0	1	2	34.2	not_detected	not_detected	not sequenced	NA
312	Doe-and-calf	Winter	March	2010-03-11	OverIjssel	232	52.41	6.26	Adult	Female	Poor	Healthy	Yes	13.6	3.94048	2	0	1	0	0	0	0	0	0	0	0	1	not_detected	not_detected	not_detected	not sequenced	NA
313	Doe-and-calf	Winter	March	2010-03-13	Gelderland	346	52.2	6.23	Calf	Female	Moderate	Healthy	No	11.1	3.59232	2	1	1	0	0	0	0	0	0	0	1	2	30.83	not_detected	not_detected	not sequenced	NA
314	Doe-and-calf	Winter	March	2010-03-12	Friesland	250	52.95	6.21	Calf	Female	Moderate	Healthy	No	11	4.16623	3	1	1	0	0	0	0	0	0	0	1	2	29.49	not_detected	not_detected	not sequenced	NA
315	Doe-and-calf	Winter	March	2010-03-13	North Brabant	122	51.59	4.43	Calf	Male	Moderate	Healthy	NA	12.7	1.02643	1	1	1	1	0	0	0	0	0	0	1	3	37.9	not_detected	not_detected	not sequenced	Babesia capreoli
316	Doe-and-calf	Winter	March	2010-03-15	Drenthe	51	52.78	6.77	Yearling	Female	Poor	Ill	No	11	3.66459	2	0	1	1	0	0	0	0	0	0	1	2	not_detected	not_detected	not_detected	not sequenced	Babesia capreoli
317	Doe-and-calf	Winter	March	2010-03-13	Gelderland	199	52.16	6.46	Calf	Male	Moderate	Healthy	NA	12	5.12317	3	1	1	0	0	0	0	0	0	0	1	2	27.55	not_detected	not_detected	not sequenced	NA
318	Doe-and-calf	Winter	March	2010-03-13	Groningen	353	53.25	6.69	Yearling	Male	Moderate	Healthy	NA	NA	2.25003	2	0	1	1	0	0	0	0	0	0	1	2	not_detected	not_detected	not_detected	not sequenced	unsuccessful sequencing
319	Doe-and-calf	Winter	March	2010-03-15	Drenthe	434	52.82	6.52	Calf	Female	Moderate	Healthy	No	10	5.54071	3	1	1	1	0	0	0	0	0	0	1	3	31.23	not_detected	not_detected	not sequenced	Babesia capreoli
320	Doe-and-calf	Winter	March	2010-03-13	Groningen	392	53.19	7.2	Adult	Female	Moderate	Healthy	Yes	14	1.35786	1	0	0	1	0	0	0	0	0	0	0	1	not_detected	not_detected	not_detected	NA	Babesia capreoli
321	Doe-and-calf	Winter	March	2010-03-11	Gelderland	156	52.17	5.55	Calf	Male	Moderate	Healthy	NA	12	3.22648	2	1	0	1	0	0	0	0	0	0	1	2	31.65	not_detected	not_detected	NA	Babesia capreoli
322	Doe-and-calf	Winter	March	2010-03-13	Groningen	226	53.22	6.26	NA	Female	Moderate	Healthy	Yes	14	2.12467	2	0	0	0	0	0	0	0	0	0	0	0	not_detected	not_detected	not_detected	NA	NA
323	Doe-and-calf	Winter	March	2010-03-13	Drenthe	439	53.1	6.58	Adult	Female	Poor	Ill	Yes	12	3.40688	2	1	1	1	0	0	0	0	0	0	1	3	32.71	not_detected	not_detected	not sequenced	Babesia capreoli
324	Doe-and-calf	Winter	March	2010-03-13	Gelderland	346	52.19	6.22	Calf	Male	Moderate	Healthy	NA	12.5	3.59232	2	1	1	0	0	0	0	0	0	0	1	2	23.78	not_detected	not_detected	not sequenced	NA
325	Doe-and-calf	Winter	March	2010-03-12	Flevoland	281	52.48	5.82	Yearling	Female	Poor	Ill	No	9	1.59206	1	1	1	0	0	0	0	0	0	0	1	2	25.75	not_detected	not_detected	not sequenced	NA
327	Doe-and-calf	Winter	March	2010-03-15	Drenthe	350	52.81	6.22	Calf	Female	Poor	Ill	No	7	4.88625	3	1	1	1	0	0	0	0	0	0	1	3	30.75	not_detected	not_detected	not sequenced	Babesia capreoli
328	Doe-and-calf	Winter	March	2010-03-15	Groningen	233	53.25	6.43	Adult	Female	Moderate	Healthy	Yes	15.5	1.99707	1	0	1	0	0	0	0	0	0	0	0	1	not_detected	not_detected	not_detected	not sequenced	NA
329	Doe-and-calf	Winter	March	2010-03-15	Limburg	431	51.08	5.86	Calf	Female	Moderate	Healthy	No	8	0.477981	1	1	1	1	0	0	0	0	0	0	1	3	26.51	not_detected	not_detected	not sequenced	unsuccessful sequencing
330	Doe-and-calf	Winter	March	2010-03-15	North Brabant	191	51.6	4.64	Calf	Female	Moderate	Healthy	No	14	1.95176	1	0	0	0	0	0	0	0	0	0	0	0	not_detected	not_detected	not_detected	NA	NA
331	Doe-and-calf	Winter	March	2010-03-15	Gelderland	346	52.21	6.23	Calf	Female	Moderate	Healthy	No	11.1	3.59232	2	1	1	1	0	0	0	0	0	0	1	3	25.93	not_detected	not_detected	not sequenced	Babesia capreoli
332	Doe-and-calf	Winter	March	2010-03-15	North Brabant	354	51.47	4.39	Calf	Female	Poor	NA	No	10	1.52219	1	1	1	0	0	0	0	0	0	0	1	2	35.51	not_detected	not_detected	not sequenced	NA
333	Doe-and-calf	Winter	March	2010-03-16	OverIjssel	290	52.41	6.85	Yearling	Female	Poor	Healthy	Yes	11	2.02619	2	1	1	0	0	0	0	0	0	0	1	2	32.34	not_detected	not_detected	not sequenced	NA
334	Doe-and-calf	Winter	March	2010-03-16	Limburg	432	51.3	5.91	Yearling	Female	Moderate	Healthy	Yes	16	3.62366	2	1	1	0	0	0	0	0	0	0	1	2	27.21	not_detected	not_detected	not sequenced	NA
335	Doe-and-calf	Winter	March	2010-03-15	Gelderland	430	52.01	6.09	Calf	Female	Moderate	NA	No	11	2.57937	2	1	1	0	0	0	0	0	0	0	1	2	28.37	not_detected	not_detected	not sequenced	NA
336	Doe-and-calf	Winter	March	2010-03-16	Flevoland	281	52.31	5.53	Calf	Male	Moderate	Healthy	NA	NA	1.59206	1	0	0	0	0	0	0	0	0	0	0	0	not_detected	not_detected	not_detected	NA	NA
337	Doe-and-calf	Winter	March	2010-03-17	Utrecht	97	52.2	5.23	Adult	Female	Good	Healthy	Yes	14.8	2.98242	2	0	0	0	0	0	0	0	0	0	0	0	not_detected	not_detected	not_detected	NA	NA
338	Doe-and-calf	Winter	March	2010-03-17	Utrecht	97	52.16	5.28	Yearling	Female	Moderate	Healthy	Yes	15	2.98242	2	1	0	0	0	0	0	0	0	0	0	1	34.94	not_detected	not_detected	NA	NA
340	Doe-and-calf	Winter	March	NA	OverIjssel	290	52.46	6.84	Adult	Female	Moderate	Healthy	Yes	16	2.02619	2	0	1	1	0	0	0	0	0	0	1	2	not_detected	not_detected	not_detected	not sequenced	unsuccessful sequencing
341	Doe-and-calf	Winter	March	2010-03-18	OverIjssel	402	52.49	6.27	Adult	Female	Moderate	Healthy	Yes	NA	6.33909	4	1	1	0	0	0	0	0	0	0	1	2	35.62	not_detected	not_detected	not sequenced	NA
342	Doe-and-calf	Winter	March	2010-03-18	Flevoland	281	52.29	5.49	Calf	Female	Moderate	Healthy	No	11	1.59206	1	0	0	0	0	0	0	0	0	0	0	0	not_detected	not_detected	not_detected	NA	NA
343	Doe-and-calf	Winter	March	2010-03-11	Friesland	303	52.99	5.49	Calf	Female	Moderate	Healthy	No	13	0.765435	1	0	0	0	0	0	0	0	0	0	0	0	not_detected	not_detected	not_detected	NA	NA
344	Doe-and-calf	Winter	March	2010-03-18	Flevoland	281	52.41	5.68	Adult	Female	Poor	Ill	Yes	14	1.59206	1	1	1	0	0	0	0	0	0	0	1	2	31.64	not_detected	not_detected	not sequenced	NA
345	Doe-and-calf	Winter	March	2010-03-16	OverIjssel	304	52.64	6.69	Adult	Female	Moderate	Healthy	Yes	16.5	2.23699	2	1	1	0	0	0	0	0	0	0	1	2	28.76	not_detected	not_detected	not sequenced	NA
346	Doe-and-calf	Winter	March	2010-03-19	OverIjssel	402	52.49	6.28	Calf	Male	Poor	Healthy	NA	9.5	6.33909	4	1	1	1	0	0	0	0	0	0	1	3	25.49	not_detected	not_detected	not sequenced	Babesia capreoli
347	Doe-and-calf	Winter	March	2010-03-20	OverIjssel	307	52.35	6.46	Yearling	Female	Moderate	Healthy	Yes	NA	5.35872	3	1	1	1	0	0	0	0	0	0	1	3	31.09	not_detected	not_detected	not sequenced	unsuccessful sequencing
348	Doe-and-calf	Winter	March	2010-03-20	Limburg	423	50.77	5.87	Yearling	Female	Good	Healthy	No	17	3.68424	2	0	0	0	0	0	0	0	0	0	0	0	not_detected	not_detected	not_detected	NA	NA
349	Doe-and-calf	Spring	March	2010-03-22	Flevoland	281	52.49	5.83	Calf	Female	Moderate	Healthy	No	10	1.59206	1	1	1	1	0	0	0	0	0	0	1	3	38.32	not_detected	not_detected	not sequenced	Babesia capreoli
350	Doe-and-calf	Spring	March	2010-03-23	OverIjssel	402	52.49	6.3	Calf	Female	Moderate	Healthy	No	10.5	6.33909	4	0	0	0	0	0	0	0	0	0	0	0	not_detected	not_detected	not_detected	NA	NA
351	Doe-and-calf	Spring	March	2010-03-23	Limburg	424	51.26	5.65	Adult	Female	Good	Healthy	Yes	18.5	3.09432	2	1	0	0	0	0	0	0	0	0	0	1	39.12	not_detected	not_detected	NA	NA
352	Doe-and-calf	Spring	March	2010-03-24	OverIjssel	128	52.27	6.74	Adult	Female	Moderate	Healthy	Yes	13.2	5.13892	3	1	1	0	0	0	0	0	0	0	1	2	33.66	not_detected	not_detected	not sequenced	NA
353	Doe-and-calf	Spring	March	2010-03-23	Limburg	126	51.48	5.92	Calf	Female	Moderate	Healthy	No	12.5	1.64213	1	1	1	0	0	0	0	0	0	0	1	2	38.95	not_detected	not_detected	not sequenced	NA
354	Doe-and-calf	Spring	March	2010-03-24	OverIjssel	402	52.48	6.27	Adult	Female	Moderate	Healthy	Yes	14	6.33909	4	1	0	0	0	0	0	0	0	0	0	1	35.53	not_detected	not_detected	NA	NA
355	Doe-and-calf	Spring	March	2010-03-24	Flevoland	281	52.33	5.46	Calf	Female	Moderate	Healthy	No	11	1.59206	1	1	1	0	0	0	0	0	0	0	1	2	31.83	not_detected	not_detected	not sequenced	NA
356	Doe-and-calf	Spring	March	2010-03-26	Limburg	30	51.24	5.94	Adult	Female	Moderate	Healthy	Yes	15	1.88164	1	1	1	0	0	0	0	0	0	0	1	2	35.1	not_detected	not_detected	not sequenced	NA
357	Doe-and-calf	Spring	March	2010-03-27	OverIjssel	232	52.46	6.27	Calf	Female	Moderate	Healthy	No	NA	3.94048	2	1	0	0	0	0	0	0	0	0	0	1	30.95	not_detected	not_detected	NA	NA
358	Doe-and-calf	Spring	March	2010-03-27	OverIjssel	152	52.21	6.76	Adult	Female	Moderate	Healthy	Yes	NA	6.78437	4	1	0	0	0	0	0	0	0	0	0	1	30.91	not_detected	not_detected	NA	NA
359	Doe-and-calf	Spring	March	2010-03-30	OverIjssel	307	52.4	6.41	Adult	Female	Moderate	Healthy	Yes	14	5.35872	3	0	1	0	0	0	0	0	0	0	0	1	not_detected	not_detected	not_detected	not sequenced	NA
360	Doe-and-calf	Spring	March	2010-03-30	Flevoland	281	52.68	5.63	Calf	Female	Moderate	Healthy	No	11	1.59206	1	1	1	0	0	0	0	0	0	0	1	2	28.14	not_detected	not_detected	not sequenced	NA
361	Doe-and-calf	Spring	March	2010-03-30	Limburg	432	51.28	5.85	Yearling	Female	Moderate	Healthy	No	15.8	3.62366	2	1	1	0	1	0	0	0	0	0	1	3	33.38	34.89	not_detected	not sequenced	NA
362	Doe-and-calf	Spring	March	2010-03-31	OverIjssel	162	52.348	6.54	Calf	Female	Moderate	Healthy	No	NA	2.54934	2	1	1	0	0	0	0	0	0	0	1	2	33.73	not_detected	not_detected	not sequenced	NA
363	Doe-and-calf	Spring	April	2010-04-03	OverIjssel	128	52.26	6.67	Adult	Female	Poor	Ill	Yes	NA	5.13892	3	1	1	0	0	0	0	0	0	0	1	2	26.63	not_detected	not_detected	not sequenced	NA
365	Buck	Spring	April	2010-04-24	Flevoland	281	52.79	5.78	Adult	Male	Moderate	Healthy	NA	16	1.59206	1	1	0	0	0	0	0	0	NA	NA	0	1	31.12	not_detected	not_detected	NA	NA
366	Buck	Spring	April	2010-04-27	Flevoland	281	52.52	5.84	Adult	Male	Moderate	Healthy	NA	16	1.59206	1	1	1	1	0	0	0	0	NA	NA	1	3	27.09	not_detected	not_detected	not sequenced	unsuccessful sequencing
367	Buck	Spring	April	2010-04-29	Friesland	19	53.4	5.34	Adult	Male	Moderate	Healthy	NA	15	10.1712	4	1	0	0	0	0	0	0	NA	NA	0	1	29.66	not_detected	not_detected	NA	NA
368	Buck	Spring	April	2010-04-29	OverIjssel	321	52.84	6.12	Adult	Male	Moderate	Healthy	NA	14.8	4.18156	3	0	1	0	1	0	0	0	NA	NA	1	2	not_detected	36.03	not_detected	not sequenced	NA
369	Buck	Spring	May	2010-05-01	North Brabant	175	51.48	5.52	Adult	Male	Moderate	Healthy	NA	16	2.81369	2	1	1	0	0	0	0	0	NA	NA	1	2	27.04	not_detected	not_detected	not sequenced	NA
370	Buck	Spring	May	2010-05-01	North Brabant	440	51.37	5.39	Calf	Male	Moderate	Healthy	NA	11	2.82466	2	1	1	0	0	0	0	0	NA	NA	1	2	27.74	not_detected	not_detected	not sequenced	NA
372	Buck	Spring	May	2010-05-01	North Brabant	440	51.33	5.48	Adult	Male	Good	Healthy	NA	18	2.82466	2	1	1	1	0	0	0	0	NA	NA	1	3	33.53	not_detected	not_detected	not sequenced	unsuccessful sequencing
373	Buck	Spring	May	2010-05-01	Gelderland	316	52.05	6.39	Yearling	Male	Moderate	NA	NA	NA	3.747	2	1	1	0	0	0	0	0	NA	NA	1	2	29.07	not_detected	not_detected	not sequenced	NA
374	Buck	Spring	May	2010-05-01	Drenthe	443	52.95	6.7	Adult	Male	Moderate	Healthy	NA	15.5	4.94348	3	1	1	1	0	0	0	0	NA	NA	1	3	29.84	not_detected	not_detected	not sequenced	unsuccessful sequencing
375	Buck	Spring	May	2010-05-01	North Brabant	85	51.42	5.19	Adult	Male	Moderate	NA	NA	18	2.19578	2	1	1	0	0	0	0	0	NA	NA	1	2	29.54	not_detected	not_detected	not sequenced	NA
376	Buck	Spring	May	2010-05-04	North Brabant	85	51.32	5.18	Adult	Male	Moderate	NA	NA	19	2.19578	2	1	1	0	0	0	0	0	NA	NA	1	2	31.96	not_detected	not_detected	not sequenced	NA
377	Buck	Spring	May	2010-05-05	North Brabant	227	51.46	5.11	Adult	Male	Moderate	NA	NA	17	7.58725	4	0	0	0	0	0	0	0	NA	NA	0	0	not_detected	not_detected	not_detected	NA	NA
378	Buck	Spring	May	2010-05-06	Drenthe	99	52.81	6.66	Adult	Male	Moderate	Healthy	NA	16	4.03624	3	0	1	0	0	0	0	0	NA	NA	0	1	not_detected	not_detected	not_detected	not sequenced	NA
379	Buck	Spring	May	2010-05-06	North Brabant	139	51.73	5.77	Yearling	Male	Moderate	NA	NA	14.2	2.09629	2	1	1	0	0	0	0	0	NA	NA	1	2	29.45	not_detected	not_detected	not sequenced	NA
380	Buck	Spring	May	2010-05-03	Gelderland	230	52.08	6.11	Yearling	Male	Poor	NA	NA	9	3.18433	2	1	1	0	0	0	0	0	NA	NA	1	2	25.72	not_detected	not_detected	not sequenced	NA
381	Buck	Spring	May	2010-05-04	Drenthe	443	52.98	6.73	Adult	Male	Moderate	Healthy	NA	18	4.94348	3	0	1	0	0	0	0	0	NA	NA	0	1	not_detected	not_detected	not_detected	not sequenced	NA
382	Buck	Spring	May	2010-05-06	North Brabant	212	51.55	5.77	Yearling	Male	Moderate	Healthy	NA	10.8	2.25577	2	1	1	0	0	0	0	0	NA	NA	1	2	30.74	not_detected	not_detected	not sequenced	NA
383	Buck	Spring	May	2010-05-08	Limburg	299	51.74	5.92	Calf	Male	Moderate	Healthy	NA	11	1.08607	1	1	1	0	0	0	0	0	NA	NA	1	2	29.59	not_detected	not_detected	not sequenced	NA
384	Buck	Spring	May	2010-05-08	Drenthe	443	52.97	6.78	Adult	Male	Moderate	Healthy	NA	19.2	4.94348	3	1	1	0	0	0	0	0	NA	NA	1	2	27.96	not_detected	not_detected	not sequenced	NA
385	Buck	Spring	May	2010-05-08	North Brabant	177	51.48	4.58	Yearling	Male	Moderate	Healthy	NA	15	2.59687	2	1	1	0	0	0	0	0	NA	NA	1	2	35.27	not_detected	not_detected	not sequenced	NA
386	Buck	Spring	May	2010-05-08	Drenthe	231	52.8	6.91	Adult	Male	Moderate	Healthy	NA	16	2.01181	2	1	1	0	0	0	0	0	NA	NA	1	2	35.07	not_detected	not_detected	not sequenced	NA
387	Buck	Spring	May	2010-05-10	Gelderland	223	52.31	6.07	Yearling	Male	Moderate	NA	NA	15	1.54171	1	1	0	0	0	0	0	0	NA	NA	0	1	28.83	not_detected	not_detected	NA	NA
388	Buck	Spring	May	2010-05-14	Gelderland	83	51.96	6.56	Yearling	Male	Poor	Healthy	NA	NA	4.08402	3	1	1	0	0	0	0	0	NA	NA	1	2	32.11	not_detected	not_detected	not sequenced	NA
389	Buck	Spring	May	2010-05-15	Friesland	193	53.03	6.15	Yearling	Male	Moderate	Healthy	NA	14	5.1123	3	1	1	0	0	0	0	0	NA	NA	1	2	31.63	not_detected	not_detected	not sequenced	NA
390	Buck	Spring	May	2010-05-15	North Brabant	191	51.62	4.62	Adult	Male	Moderate	Healthy	NA	21	1.95176	1	1	0	0	0	0	0	0	NA	NA	0	1	31.08	not_detected	not_detected	NA	NA
391	Buck	Spring	May	2010-05-14	North Brabant	298	51.61	5.08	Yearling	Male	Moderate	Healthy	NA	13	2.2617	2	1	1	1	0	0	0	0	NA	NA	1	3	29.11	not_detected	not_detected	not sequenced	Babesia capreoli
392	Buck	Spring	May	2010-05-14	Drenthe	51	52.8	6.87	Adult	Male	Good	Healthy	NA	NA	3.66459	2	1	1	0	0	0	0	0	NA	NA	1	2	33.9	not_detected	not_detected	not sequenced	NA
393	Buck	Spring	May	2010-05-15	North Brabant	227	51.43	5.16	Adult	Male	Moderate	Healthy	NA	NA	7.58725	4	1	1	0	0	0	0	0	NA	NA	1	2	32.81	not_detected	not_detected	not sequenced	NA
394	Buck	Spring	May	2010-05-12	North Brabant	212	51.55	5.78	Adult	Male	Moderate	Healthy	NA	12.8	2.25577	2	1	1	0	0	0	0	0	NA	NA	1	2	33.65	not_detected	not_detected	not sequenced	NA
395	Buck	Spring	May	2010-05-14	North Brabant	348	NA	NA	Adult	Male	Moderate	Healthy	NA	19	2.57422	2	1	1	0	0	0	0	0	NA	NA	1	2	30.05	not_detected	not_detected	not sequenced	NA
396	Buck	Spring	May	2010-05-14	Drenthe	443	52.99	6.76	Adult	Male	Moderate	Healthy	NA	12.5	4.94348	3	1	1	0	0	0	0	0	NA	NA	1	2	33.64	not_detected	not_detected	not sequenced	NA
397	Buck	Spring	May	2010-05-06	OverIjssel	388	52.76	6.01	Adult	Male	Moderate	Healthy	NA	NA	5.54927	3	1	1	0	0	0	0	0	NA	NA	1	2	32.13	not_detected	not_detected	not sequenced	NA
398	Buck	Spring	May	2010-05-18	Groningen	353	53.2	6.77	Adult	Male	Moderate	Healthy	NA	14	2.25003	2	1	1	0	0	0	0	0	NA	NA	1	2	24.16	not_detected	not_detected	not sequenced	NA
399	Buck	Spring	May	2010-05-18	Gelderland	156	52.15	5.54	Adult	Male	Poor	NA	NA	NA	3.22648	2	1	1	0	0	0	0	0	NA	NA	1	2	31.36	not_detected	not_detected	not sequenced	NA
400	Buck	Spring	May	2010-05-19	Drenthe	443	53.03	6.83	Yearling	Male	Moderate	Healthy	NA	NA	4.94348	3	0	0	0	0	0	0	0	NA	NA	0	0	not_detected	not_detected	not_detected	NA	NA
401	Buck	Spring	May	2010-05-18	Drenthe	36	52.9	6.82	Adult	Male	Poor	Healthy	NA	14	5.36963	3	1	1	0	0	0	0	0	NA	NA	1	2	32.05	not_detected	not_detected	not sequenced	NA
402	Buck	Spring	May	2010-05-20	Drenthe	51	52.73	6.82	Adult	Male	Moderate	Healthy	NA	NA	3.66459	2	0	1	0	0	0	0	0	NA	NA	0	1	not_detected	not_detected	not_detected	not sequenced	NA
403	Buck	Spring	May	2010-05-18	OverIjssel	388	52.78	6	Yearling	Male	Moderate	Healthy	NA	NA	5.54927	3	1	1	0	0	0	0	0	NA	NA	1	2	30.33	not_detected	not_detected	not sequenced	NA
404	Buck	Spring	May	2010-05-20	OverIjssel	307	52.4	6.41	Yearling	Male	Moderate	Healthy	NA	NA	5.35872	3	1	1	0	0	1	0	0	NA	NA	1	3	37.27	not_detected	39.32	not sequenced	NA
405	Buck	Spring	May	2010-05-21	Drenthe	251	52.64	6.43	Yearling	Male	Moderate	Healthy	NA	NA	4.57428	3	1	0	0	0	0	0	0	NA	NA	0	1	23.92	not_detected	not_detected	NA	NA
406	Buck	Spring	May	2010-05-22	North Brabant	177	51.47	4.61	Adult	Male	Moderate	Healthy	NA	20	2.59687	2	1	1	0	0	0	0	0	NA	NA	1	2	36.98	not_detected	not_detected	B. schoenbuchensis	NA
407	Buck	Spring	May	2010-05-25	Groningen	233	53.24	6.39	Yearling	Male	Moderate	Healthy	NA	NA	1.99707	1	1	1	0	0	0	0	0	NA	NA	1	2	31.64	not_detected	not_detected	B. schoenbuchensis	NA
408	Buck	Spring	May	2010-05-25	Groningen	390	53.14	6.91	Adult	Male	Moderate	Healthy	NA	22	1.61432	1	1	1	0	0	0	0	0	NA	NA	1	2	36.68	not_detected	not_detected	B. schoenbuchensis	NA
409	Buck	Spring	May	2010-05-25	Friesland	197	52.9	6.16	Adult	Male	Moderate	Healthy	NA	18.5	2.33364	2	1	1	0	0	0	0	0	NA	NA	1	2	31.54	not_detected	not_detected	unsuccessful sequencing	NA
410	Buck	Spring	May	2010-05-25	Gelderland	12	52.03	6.4	Yearling	Male	Moderate	Healthy	NA	13	4.12858	3	1	1	0	0	0	0	0	NA	NA	1	2	31.59	not_detected	not_detected	Bartonella capreoli	NA
411	Buck	Spring	May	2010-05-26	Flevoland	281	52.51	5.84	Adult	Male	Good	Healthy	NA	18	1.59206	1	1	1	0	0	0	0	0	NA	NA	1	2	28.88	not_detected	not_detected	B. schoenbuchensis	NA
412	Buck	Spring	May	2010-05-26	North Brabant	50	51.67	5.69	Yearling	Male	Moderate	Healthy	NA	NA	2.11234	2	1	1	0	0	0	0	0	NA	NA	1	2	29.94	not_detected	not_detected	B. schoenbuchensis	NA
413	Buck	Spring	May	2010-05-25	Friesland	193	53.06	6.16	Adult	Male	Moderate	Healthy	NA	17	5.1123	3	1	1	0	0	0	0	0	NA	NA	1	2	27.69	not_detected	not_detected	Bartonella capreoli	NA
414	Buck	Spring	May	2010-05-21	Limburg	305	50.91	6.01	Adult	Male	Good	Healthy	NA	23	1.18863	1	0	1	0	0	0	0	0	NA	NA	0	1	not_detected	not_detected	not_detected	not sequenced	NA
415	Buck	Spring	May	2010-05-29	Drenthe	343	52.88	6.67	Yearling	Male	Moderate	Healthy	NA	15	4.44265	3	0	1	0	0	0	0	0	NA	NA	0	1	not_detected	not_detected	not_detected	not sequenced	NA
416	Buck	Spring	May	2010-05-28	Drenthe	251	52.64	6.49	Adult	Male	Moderate	Healthy	NA	21	4.57428	3	0	0	0	0	0	0	0	NA	NA	0	0	not_detected	not_detected	not_detected	NA	NA
417	Buck	Spring	May	2010-05-28	Limburg	126	51.54	5.95	Adult	Male	Moderate	Healthy	NA	20	1.64213	1	1	1	0	0	0	0	0	NA	NA	1	2	32.63	not_detected	not_detected	not sequenced	NA
418	Buck	Spring	May	2010-05-29	Gelderland	378	52.04	6.7	Yearling	Male	Moderate	Healthy	NA	12.5	4.44622	3	1	1	0	0	0	0	0	NA	NA	1	2	29.14	not_detected	not_detected	not sequenced	NA
419	Buck	Spring	May	2010-05-29	Drenthe	336	52.71	6.28	Adult	Male	Moderate	Healthy	NA	NA	4.05081	3	1	1	0	0	0	0	0	NA	NA	1	2	29.65	not_detected	not_detected	not sequenced	NA
420	Buck	Spring	May	2010-05-31	Limburg	111	51.52	6.07	Yearling	Male	Moderate	Healthy	NA	16.7	2.01258	2	1	1	0	0	0	0	0	NA	NA	1	2	29.72	not_detected	not_detected	not sequenced	NA
421	Buck	Spring	May	2010-05-31	Drenthe	439	53.1	6.59	Yearling	Male	Moderate	Healthy	NA	NA	3.40688	2	1	1	0	0	0	0	0	NA	NA	1	2	28.75	not_detected	not_detected	not sequenced	NA
422	Buck	Spring	May	2010-05-31	Friesland	109	53.13	5.94	NA	Male	Moderate	Healthy	NA	NA	1.24047	1	1	1	0	0	0	0	0	NA	NA	1	2	38.02	not_detected	not_detected	not sequenced	NA
423	Buck	Spring	June	2010-06-01	Friesland	193	53.04	6.12	Adult	Male	Good	Healthy	NA	18	5.1123	3	1	1	1	0	0	0	0	NA	NA	1	3	29.44	not_detected	not_detected	not sequenced	unsuccessful sequencing
424	Buck	Spring	June	2010-06-01	Limburg	241	51.16	6.08	Yearling	Male	Good	Healthy	NA	14	2.89862	2	1	1	0	0	0	0	0	NA	NA	1	2	25.31	not_detected	not_detected	not sequenced	NA
425	Buck	Spring	June	2010-06-02	OverIjssel	402	52.48	6.3	Yearling	Male	NA	Healthy	NA	11.5	6.33909	4	1	1	0	0	0	0	0	NA	NA	1	2	26.91	not_detected	not_detected	not sequenced	NA
426	Buck	Spring	June	2010-06-02	Friesland	267	53.02	5.94	Adult	Male	Moderate	Healthy	NA	14	1.33269	1	1	0	0	0	0	0	0	NA	NA	0	1	27.56	not_detected	not_detected	NA	NA
427	Buck	Spring	June	2010-06-04	Friesland	193	53.02	6.15	Yearling	Male	Moderate	Healthy	NA	15	5.1123	3	1	1	0	0	0	0	0	NA	NA	1	2	25.02	not_detected	not_detected	not sequenced	NA
428	Buck	Spring	May	2010-05-29	Limburg	329	51.42	6.01	Yearling	Male	Moderate	Healthy	NA	14	2.01454	2	1	1	0	0	0	0	0	NA	NA	1	2	35.68	not_detected	not_detected	not sequenced	NA
429	Buck	Spring	June	2010-06-05	Drenthe	442	53.08	6.7	Adult	Male	Moderate	Healthy	NA	NA	3.77717	2	0	1	0	0	0	0	0	NA	NA	0	1	not_detected	not_detected	not_detected	not sequenced	NA
430	Buck	Spring	June	2010-06-05	North Brabant	35	51.55	4.71	Adult	Male	Moderate	Healthy	NA	17	1.18809	1	1	1	0	0	0	0	0	NA	NA	1	2	35.76	not_detected	not_detected	not sequenced	NA
431	Buck	Spring	June	2010-06-07	Gelderland	346	52.19	6.22	Yearling	Male	Good	Healthy	NA	15.2	3.59232	2	1	1	0	0	0	0	0	NA	NA	1	2	31.14	not_detected	not_detected	not sequenced	NA
432	Buck	Spring	June	2010-06-05	Drenthe	36	52.89	6.85	Yearling	Male	NA	NA	NA	NA	5.36963	3	1	1	1	0	0	0	0	NA	NA	1	3	31.7	not_detected	not_detected	not sequenced	Babesia capreoli
433	Buck	Spring	June	2010-06-09	Gelderland	199	52.15	6.36	Adult	Male	Moderate	Healthy	NA	13.5	5.12317	3	0	0	0	0	0	0	0	NA	NA	0	0	not_detected	not_detected	not_detected	NA	NA
434	Buck	Spring	June	2010-06-10	Gelderland	174	52.07	6.42	Adult	Male	Moderate	Healthy	NA	15	3.29352	2	1	1	1	0	0	0	0	NA	NA	1	3	35.12	not_detected	not_detected	not sequenced	Babesia capreoli
435	Buck	Spring	June	2010-06-12	Flevoland	281	52.49	5.83	Yearling	Male	Moderate	Healthy	NA	13	1.59206	1	1	1	0	0	0	0	0	NA	NA	1	2	38.18	not_detected	not_detected	not sequenced	NA
436	Buck	Spring	June	2010-06-14	North Brabant	103	51.31	5.64	Adult	Male	Moderate	Healthy	NA	16.5	3.45629	2	1	1	0	0	0	0	0	NA	NA	1	2	25.81	not_detected	not_detected	not sequenced	NA
437	Buck	Spring	June	2010-06-19	OverIjssel	307	52.38	6.43	Yearling	Male	Moderate	Healthy	NA	NA	5.35872	3	0	0	0	0	0	0	0	NA	NA	0	0	not_detected	not_detected	not_detected	NA	NA
438	Buck	Spring	June	2010-06-19	OverIjssel	321	52.84	6.12	Adult	Male	Good	Healthy	NA	18.7	4.18156	3	0	1	0	0	0	0	0	NA	NA	0	1	not_detected	not_detected	not_detected	not sequenced	NA
439	Buck	Summer	June	2010-06-21	Gelderland	426	52.11	5.77	Adult	Male	Moderate	Healthy	NA	NA	2.7029	2	0	0	0	0	0	0	0	NA	NA	0	0	not_detected	not_detected	not_detected	NA	NA
440	Buck	Summer	June	2010-06-22	South Holland	258	51.96	4.98	Adult	Male	Moderate	Healthy	NA	20	2.00382	2	1	0	0	0	0	0	0	NA	NA	0	1	29.74	not_detected	not_detected	NA	NA
441	Buck	Summer	June	2010-06-22	OverIjssel	321	52.84	6.11	Adult	Male	Good	Healthy	NA	19.5	4.18156	3	1	1	0	0	0	0	0	NA	NA	1	2	28.86	not_detected	not_detected	not sequenced	NA
442	Buck	Summer	June	2010-06-26	Friesland	34	52.97	6.12	Adult	Male	Moderate	Healthy	NA	16	2.4923	2	1	1	0	0	0	0	0	NA	NA	1	2	32.21	not_detected	not_detected	not sequenced	NA
443	Buck	Summer	June	2010-06-26	Limburg	404	51.33	5.83	Yearling	Male	Moderate	Healthy	NA	15	0.910904	1	1	1	0	0	0	0	0	NA	NA	1	2	28.7	not_detected	not_detected	not sequenced	NA
444	Buck	Summer	June	2010-06-28	Limburg	407	51.62	6.06	Adult	Male	Good	Healthy	NA	18.5	2.14891	2	1	1	0	0	0	0	0	NA	NA	1	2	28.9	not_detected	not_detected	not sequenced	NA
445	Buck	Summer	June	2010-06-30	Gelderland	83	51.91	6.62	Adult	Male	Moderate	Healthy	NA	17	4.08402	3	1	1	0	0	0	0	0	NA	NA	1	2	26.12	not_detected	not_detected	not sequenced	NA
446	Buck	Summer	June	2010-06-30	OverIjssel	317	52.49	6.49	Yearling	Male	Moderate	Healthy	NA	11	3.3456	2	1	1	0	0	0	0	0	NA	NA	1	2	32.61	not_detected	not_detected	not sequenced	NA
447	Buck	Summer	June	2010-06-29	Gelderland	166	51.86	5.14	Calf	Male	Moderate	Healthy	NA	16	1.26794	1	1	1	0	0	0	0	0	NA	NA	1	2	31.49	not_detected	not_detected	not sequenced	NA
448	Buck	Summer	July	2010-07-03	North Brabant	122	51.56	4.46	Yearling	Male	Moderate	Healthy	NA	16.5	1.02643	1	1	1	0	0	0	0	0	NA	NA	1	2	27.9	not_detected	not_detected	not sequenced	NA
449	Buck	Summer	July	2010-07-07	Limburg	18	50.85	5.97	Adult	Male	Moderate	Healthy	NA	18	1.48734	1	1	1	0	0	0	0	0	NA	NA	1	2	28.97	not_detected	not_detected	not sequenced	NA
450	Buck	Summer	July	2010-07-08	Gelderland	293	52.19	6.15	Adult	Male	Moderate	NA	NA	14	1.91942	1	1	1	0	0	0	0	0	NA	NA	1	2	28	not_detected	not_detected	not sequenced	NA
451	Buck	Summer	July	2010-07-13	Groningen	392	53.19	7.18	Adult	Male	Moderate	Healthy	NA	18	1.35786	1	0	0	0	0	0	0	0	NA	NA	0	0	not_detected	not_detected	not_detected	NA	NA
452	Buck	Summer	July	2010-07-19	OverIjssel	66	52.27	6.52	Adult	Male	Poor	Ill	NA	8	4.52488	3	0	0	0	0	0	0	0	NA	NA	0	0	not_detected	not_detected	not_detected	NA	NA
453	Buck	Summer	July	2010-07-19	Drenthe	439	53.13	6.62	Adult	Male	Moderate	Healthy	NA	16	3.40688	2	1	0	0	1	0	0	0	NA	NA	1	2	30.58	40.26	not_detected	NA	NA
454	Buck	Summer	July	2010-07-22	OverIjssel	304	52.63	6.69	Adult	Male	Moderate	Healthy	NA	NA	2.23699	2	1	1	0	0	0	0	0	NA	NA	1	2	37.45	not_detected	not_detected	unsuccessful sequencing	NA
455	Buck	Summer	July	2010-07-24	Friesland	193	53.03	6.21	Adult	Male	Moderate	Healthy	NA	16.5	5.1123	3	1	1	0	0	0	0	0	NA	NA	1	2	25.39	not_detected	not_detected	unsuccessful sequencing	NA
456	Buck	Summer	July	2010-07-22	Drenthe	99	53.03	6.66	Yearling	Male	Moderate	Healthy	NA	14.5	4.03624	3	0	1	0	0	0	0	0	NA	NA	0	1	not_detected	not_detected	not_detected	unsuccessful sequencing	NA
457	Buck	Summer	July	NA	Drenthe	439	53.11	6.61	Adult	Male	Good	Healthy	NA	16	3.40688	2	0	1	0	0	0	0	0	NA	NA	0	1	not_detected	not_detected	not_detected	B. schoenbuchensis	NA
458	Buck	Summer	July	2010-07-26	North Brabant	320	51.41	5.58	Adult	Male	Moderate	NA	NA	16	3.03243	2	1	1	0	0	0	0	0	NA	NA	1	2	27.3	not_detected	not_detected	B. schoenbuchensis	NA
459	Buck	Summer	July	2010-07-27	Drenthe	203	52.91	6.38	Yearling	Male	Moderate	Healthy	NA	NA	7.66562	4	1	1	0	0	0	0	0	NA	NA	1	2	22.85	not_detected	not_detected	B. schoenbuchensis	NA
460	Buck	Summer	July	2010-07-24	Limburg	228	51.22	5.77	Adult	Male	Moderate	Healthy	NA	18	3.02502	2	1	1	0	0	0	0	0	NA	NA	1	2	32.05	not_detected	not_detected	B. schoenbuchensis	NA
461	Buck	Summer	July	2010-07-28	OverIjssel	152	52.19	6.94	Yearling	Male	Moderate	Healthy	NA	15	6.78437	4	1	1	0	0	0	0	0	NA	NA	1	2	29.3	not_detected	not_detected	B. schoenbuchensis	NA
462	Buck	Summer	July	2010-07-29	Friesland	206	53.1	6.25	Adult	Male	NA	Healthy	NA	14	3.49219	2	1	0	1	0	0	0	0	NA	NA	1	2	26.33	not_detected	not_detected	NA	unsuccessful sequencing
463	Buck	Summer	July	2010-07-30	Gelderland	438	51.81	5.91	Yearling	Male	Moderate	Healthy	NA	12.5	1.83017	1	1	0	0	0	0	0	0	NA	NA	0	1	32.77	not_detected	not_detected	NA	NA
464	Buck	Summer	August	2010-08-02	Friesland	206	53.07	6.29	Adult	Male	Moderate	Healthy	NA	16	3.49219	2	1	1	0	0	0	0	0	NA	NA	1	2	34.95	not_detected	not_detected	not sequenced	NA
465	Buck	Summer	August	2010-08-03	Gelderland	5	51.96	6.48	Adult	Male	Moderate	Healthy	NA	NA	2.65202	2	0	1	0	0	0	0	0	NA	NA	0	1	not_detected	not_detected	not_detected	not sequenced	NA
466	Buck	Summer	August	2010-08-03	Groningen	54	53	7.14	Yearling	Male	Moderate	Healthy	NA	14	2.47599	2	1	0	0	0	0	0	0	NA	NA	0	1	31.49	not_detected	not_detected	NA	NA
467	Buck	Summer	August	2010-08-03	North Brabant	320	51.41	5.59	Yearling	Male	Moderate	Healthy	NA	14	3.03243	2	1	1	0	0	0	0	0	NA	NA	1	2	28.9	not_detected	not_detected	not sequenced	NA
468	Buck	Summer	July	2010-07-31	OverIjssel	162	52.33	6.56	Adult	Male	Moderate	Healthy	NA	NA	2.54934	2	1	1	0	0	0	0	0	NA	NA	1	2	32.44	not_detected	not_detected	not sequenced	NA
469	Buck	Summer	August	2010-08-05	OverIjssel	268	52.33	6.72	Yearling	Male	Moderate	Healthy	NA	10	3.05425	2	1	1	1	0	0	0	0	NA	NA	1	3	28.97	not_detected	not_detected	not sequenced	unsuccessful sequencing
470	Buck	Summer	August	2010-08-06	Friesland	19	53.38	5.22	Adult	Male	Moderate	Healthy	NA	13	10.1712	4	1	0	0	0	0	0	0	NA	NA	0	1	30.14	not_detected	not_detected	NA	NA
471	Buck	Summer	August	2010-08-07	Groningen	226	53.17	6.32	Adult	Male	Moderate	Healthy	NA	15	2.12467	2	1	1	0	0	0	0	0	NA	NA	1	2	30.11	not_detected	not_detected	not sequenced	NA
472	Buck	Summer	August	2010-08-07	Friesland	250	52.9	6.01	Yearling	Male	Moderate	Healthy	NA	NA	4.16623	3	1	1	0	0	0	0	0	NA	NA	1	2	29.96	not_detected	not_detected	not sequenced	NA
473	Buck	Summer	August	2010-08-12	Groningen	226	53.2	6.21	Adult	Male	Moderate	Healthy	NA	16	2.12467	2	0	1	0	0	0	0	0	NA	NA	0	1	not_detected	not_detected	not_detected	not sequenced	NA
474	Buck	Summer	August	2010-08-13	Drenthe	251	52.67	6.31	Yearling	Male	Moderate	Healthy	NA	NA	4.57428	3	1	1	0	0	0	0	0	NA	NA	1	2	24.89	not_detected	not_detected	not sequenced	NA
475	Buck	Summer	August	2010-08-16	Drenthe	237	53.05	6.42	Adult	Male	Moderate	Healthy	NA	NA	4.3956	3	1	1	0	0	0	0	0	NA	NA	1	2	28.13	not_detected	not_detected	not sequenced	NA
476	Buck	Summer	August	2010-08-26	North Brabant	342	51.36	5.75	Adult	Male	Moderate	Healthy	NA	NA	2.28265	2	1	1	0	0	0	0	0	NA	NA	1	2	26.84	not_detected	not_detected	not sequenced	NA
477	Buck	Summer	August	2010-08-28	Gelderland	346	52.2	6.23	Yearling	Male	Moderate	Healthy	NA	13.9	3.59232	2	1	0	0	0	0	0	0	NA	NA	0	1	22.36	not_detected	not_detected	NA	NA
478	Buck	Summer	August	2010-08-28	Gelderland	360	52.03	5.7	Yearling	Male	Moderate	Healthy	NA	15	3.78793	2	0	1	0	0	0	0	0	NA	NA	0	1	not_detected	not_detected	not_detected	not sequenced	NA
479	Buck	Summer	September	2010-09-14	Drenthe	350	52	5.1	Adult	Male	Moderate	Healthy	NA	17	4.88625	3	1	1	0	0	0	0	0	NA	NA	1	2	31.27	not_detected	not_detected	not sequenced	NA
480	Buck	Summer	September	2010-09-15	Groningen	392	53.15	7.15	Adult	Male	Moderate	Healthy	NA	NA	1.35786	1	1	1	0	0	0	0	0	NA	NA	1	2	25.81	not_detected	not_detected	not sequenced	NA
481	Buck	Summer	September	2010-09-14	Friesland	116	53.22	6.17	Yearling	Male	Moderate	Healthy	NA	14	1.66125	1	0	0	0	0	0	0	0	NA	NA	0	0	not_detected	not_detected	not_detected	NA	NA
482	Buck	Summer	September	2010-09-15	Groningen	338	53.07	7.01	Adult	Male	Moderate	Healthy	NA	17	2.5127	2	1	1	0	0	0	0	0	NA	NA	1	2	33.64	not_detected	not_detected	not sequenced	NA
