# Supplementary material for: Prevalence and predictors of vector-borne pathogens in Dutch roe deer
Source: Parasit Vectors. 2022 Mar 5;15:76. doi: 10.1186/s13071-022-05195-w (PMC8898454; doi:10.1186/s13071-022-05195-w)
Supplement: Supplementary file 2 — Additional file 2. GMU Excel file. [file 13071_2022_5195_MOESM2_ESM.xlsx]

## Sheet: original
GMU	Density	Sample_no	Density_cat	GMU_Name
0001	1.89088	1	1	Wester Kempen
0002	1.59713	0	1	Berlicum
0003	2.24328	0	2	Hubertuspeel
0004	1.53516	0	1	Bevermeer
0005	2.65202	2	2	Wisch
0006	0	No hunting authorization	5	Vlieland
0007	0.0584293	0	1	Alblasserwaard-West
0008	0.442497	0	1	Moorveld
0009	0	No hunting authorization	5	Wolphaartsdijk e.o.
0010	1.26152	No hunting authorization	5	Reimerswaal
0012	4.12858	1	3	Zelhem Doetinchem
0014	0.471971	0	1	't Elsbosch
0015	1.39287	2	1	Heeten e.o.
0016	1.36322	0	1	't Mastbos e.o.
0017	1.28085	0	1	Eemsmond
0018	1.48734	1	1	Voerendaal e.o.
0019	10.1712	7	4	Terschelling
0022	0	0	0	De Middelsee
0023	4.66433	1	3	Grensland Vaals e.o.
0024	4.89058	0	3	Rossum
0028	3.38694	1	2	Midden-Ooststellingwerf
0030	1.88164	1	1	Land van Horne
0032	1.60618	0	1	Het Geuldal
0033	2.58197	0	2	Beesel-Reuver-Swalmen
0034	2.4923	5	2	Aengwirden-Schoterland
0035	1.18809	3	1	De Weerijs
0036	5.36963	6	3	De Drie Marken
0038	0.631698	0	1	Beekdal
0041	3.27535	1	2	Maasterras
0042	0.0765289	0	1	De Donge
0043	4.51055	0	3	Lonneker Losser
0044	0.0745916	0	1	De Vallei
0045	0	No information	6	Lopikerwaard
0046	3.97907	0	2	Holten
0048	0	No information	6	Ade
0049	2.18943	No hunting authorization	5	Schouwen-Duiveland
0050	2.11234	2	2	Z.U.V.O.
0051	3.66459	4	2	Mars- en Westerstroom
0052	0.402093	No hunting authorization	5	Over Betuwe Oost
0054	2.47599	3	2	Westerwolde
0055	0.98187	0	1	Niervaart
0057	0.557876	0	1	De IJssellanden
0058	1.78412	1	1	Jagersvereniging Gaasterland
0059	0.584865	No hunting authorization	5	De Gouwe
0063	4.0702	6	3	Dwingelerveld e.o.
0065	5.21757	0	3	De Zuid Plantage
0066	4.52488	3	3	De Hof van Twente
0068	0.743149	No hunting authorization	5	Maas en Waal West
0069	3.23228	6	2	Moergestel en omstreken
0070	0.14296	0	1	Putten
0072	2.79923	0	2	Annendaal
0076	0	No hunting authorization	5	Texel
0077	1.30128	0	1	Lunteren en omstreken
0078	2.04673	3	2	Zuid Veluwe (West)
0079	0	No hunting authorization	5	Wijckermeer
0080	0	No information	6	De Gouwe Driehoek
0083	4.08402	3	3	Aalten e.o.
0085	2.19578	4	2	Reusel
0087	1.37752	No hunting authorization	5	Groot-Buren
0088	0	No hunting authorization	5	Zeevang
0089	0	No hunting authorization	5	Kapelle e.o.
0091	1.57045	1	1	Kerspel Dalen
0092	0.472226	0	1	De Maasvallei
0093	0.475721	0	1	De Hondskerk
0094	1.85998	1	1	Gendringen-Bergh
0096	0	No hunting authorization	5	Het Grootslag
0097	2.98242	3	2	Lage Vuursche
0098	0.965497	0	1	Duin en Bollenstreek
0099	4.03624	4	3	Het Groote Veld
0100	0.494843	0	1	De Biesbosch
0101	2.19406	0	2	Neerkant
0102	0	No hunting authorization	5	Westeinderplas
0103	3.45629	1	2	De Baronie van Cranendonck
0104	4.32094	0	3	Diana, Limburg, jagersvereniging
0108	7.70123	0	4	Ootmarsum en omstreken
0109	1.24047	1	1	Tytsjerksteradiel sud
0110	0	No hunting authorization	5	't Ouwe Land
0111	2.01258	2	2	Meerlose Baan
0112	3.07043	1	2	Den Ouwe Peel
0115	3.38005	2	2	Rekken en omstreken
0116	1.66125	3	1	De Lauwers
0117	0.453465	0	1	De Dongeradielen
0118	2.36005	1	2	Lichtenvoorde-Groenlo e.o.
0120	2.84264	0	2	Rijnwaarden
0121	2.53724	0	2	Voorne
0122	1.02643	3	1	Roosendaal e.o.
0123	1.93009	0	1	Laarbeek Veghel
0125	0.909914	1	1	Jachtvereniging Kampen
0126	1.64213	2	1	Venray
0128	5.13892	3	3	Stchting Twickel
0133	0	No information	6	Schieland
0135	1.88714	0	1	Maasland
0136	0.0373874	No hunting authorization	5	Zuid West Zuid-Beveland
0137	0.222988	No hunting authorization	5	Koewacht e.o.
0138	3.31252	3	2	Noord-West Kempen
0139	2.09629	7	2	De Overlaat
0140	4.79552	0	3	Arcen en Velden
0141	0.470668	No hunting authorization	5	Noord Beveland
0144	2.27894	2	2	Taxandria
0147	1.14674	0	1	Heidse Peel
0149	0.690246	0	1	Oranje en van Glymes Polders e.o.
0150	2.53387	2	2	Bruggen
0151	2.09293	0	2	IJsselstreek Wijhe
0152	6.78437	3	4	Zuid-Oost Twente
0154	3.27074	2	2	De Grensstreek
0155	1.28535	0	1	Diessen
0156	3.22648	13	2	Nijkerk e.o.
0157	4.66887	2	3	Lemelerberg e.o.
0160	5.20446	0	3	Ameland
0162	2.54934	4	2	West Twente
0163	0	No information	6	De Aarlanden
0164	4.33484	1	3	De Wieken
0165	0.432823	0	1	Steenbergen en omstreken
0166	1.26794	1	1	Tielerwaard West
0168	3.55	No hunting authorization	5	voor Gooi- en Vechtstreek
0171	4.0344	4	3	Midden Drenthe
0174	3.29352	2	2	Ruurlo
0175	2.81369	2	2	Sam.verband Nuenen's wildbeheer
0176	0.121156	0	1	Om de Terpen
0177	2.59687	4	2	Zundert e.o.
0179	0.726589	0	1	De Langstraat
0180	0.381733	0	1	De Bommelerwaard
0181	2.18401	1	2	Diana Someren
0183	0	No information	6	Rijnland Zuid
0184	0.805152	0	1	Everlose Beek
0185	2.8386	2	2	t Scholtensveld
0186	3.26292	1	2	Hugale
0189	6.35985	4	4	IJssel Oost
0190	2.10104	1	2	De Veenpolders
0191	1.95176	3	1	De Haagsche Beemden
0193	5.1123	8	3	Midden-Opsterland
0195	1.06808	0	1	It Butenfjild
0197	2.33364	3	2	Beneden de Linde
0198	0.462625	0	1	Groot Ravenstein
0199	5.12317	6	3	Lochem e.o.
0200	5.48772	5	3	Vledder e.o.
0202	1.09606	0	1	Savelsbos
0203	7.66562	3	4	Diever-Smilde e.o.
0206	3.49219	2	2	Tsjonger en Ald Djip
0207	0.763639	0	1	De Dongemond e.o.
0208	1.98588	1	1	Stadskanaal e.o.
0210	0	0	0	Ketelmeer - Vossemeer
0211	0.908893	No hunting authorization	5	Walcheren
0212	2.25577	2	2	De Peelrand
0216	0.113517	No hunting authorization	5	De Poel Heinkenszand e.o.
0219	1.32341	0	1	Graafschap Kessel
0220	1.79087	2	1	De Brabantse Wal
0221	0	No information	6	Tussen Vecht en Oude Rijn
0223	1.54171	5	1	IJsselvallei
0224	2.37377	2	2	Oude Veenkolonien
0226	2.12467	4	2	Grootegast e.o.
0227	7.58725	8	4	De Utrecht_Welleseind
0228	3.02502	4	2	Grenskant
0229	1.2004	1	1	Noorder Vechtlanden
0230	3.18433	4	2	Brummen e.o.
0231	2.01181	2	2	De Dalgronden
0232	3.94048	2	2	Salland Midden
0233	1.99707	2	1	Westerkwartier
0234	0.181343	0	1	Franeker Zuid-Oost
0236	4.74412	2	3	Beneden Dinkel e.o.
0237	4.3956	3	3	De Lebbestaok
0240	4.16993	0	3	De Lutte Beuningen
0241	2.89862	1	2	Roerstreek
0242	0	No hunting authorization	5	De Dieen
0243	0.416704	No hunting authorization	5	Stichting Jachtraad Wieringermeer
0244	0.373201	0	1	De Marne
0246	0	No information	6	Amstelland
0247	2.17436	0	2	Drachten en omstreken
0248	1.45468	0	1	Baarle-Nassau
0249	2.86248	0	2	Kromme Rijn-Gebied
0250	4.16623	6	3	Kuinder en Linde
0251	4.57428	8	3	Van Echtensmorgenland e.o.
0254	3.13619	No hunting	5	Het Reestgebied
0255	0.140953	0	1	De Alde Slachte
0257	0	No information	6	Vecht en Veenstreek
0258	2.00382	3	2	Vijfheerenlanden
0259	0	No hunting authorization	5	Honte
0260	0	No hunting authorization	5	St. Jacht- en Faunabeheer Waterland
0263	0	No hunting authorization	5	De Purmer
0264	0	No hunting authorization	5	Oostzaan
0266	0	No hunting authorization	5	Haarlemmermeer
0267	1.33269	2	1	Utingeradeel
0268	3.05425	1	2	Zenderen
0269	4.14015	0	3	Hilvarenbeek e.o.
0271	0.0979608	No hunting authorization	5	Neder Betuwe
0273	0	No hunting authorization	5	Grootgeestmerambacht
0274	0	No hunting authorization	5	Hontenisse e.o.
0275	0.937685	0	1	Hunsel
0277	0	No hunting authorization	5	Westerkoggejagers
0278	0	No hunting authorization	5	Waterland en omstreken
0279	2.74852	0	2	Nimrod
0280	0.189568	No hunting authorization	5	Midden Betuwe
0281	1.59206	24	1	St. Faunabeheer Flevoland
0282	2.22364	1	2	D'Oldematen
0286	4.24024	2	3	Zuid-Oost Hoek
0287	1.24421	0	1	Bierum e.o.
0288	1.11866	1	1	Fivelgo
0289	4.02987	0	3	De Koerkamp
0290	2.02619	3	2	Tubbergen
0291	0.918332	1	1	Steenderen e.o.
0292	0	No hunting authorization	5	Tielerwaard Oost
0293	1.91942	1	1	Stroomgebied Voorsterbeek
0295	0	No hunting authorization	5	De Schermeer en omstreken
0296	0	No hunting authorization	5	Uitgeest e.o.
0297	0	No hunting authorization	5	Zaanstreek e.o.
0298	2.2617	1	2	De Moer e.o.
0299	1.08607	1	1	Maas en Niers
0300	2.1063	0	2	Horst
0302	0	No information	6	Reeuwijkse Plassen
0303	0.765435	1	1	De Lytse Sudwesthoeke
0304	2.23699	4	2	De Vechtstroom
0305	1.18863	1	1	Brunssummerheide en Schinveldsebossen
0306	0	0	0	Eiland IJsselmonde
0307	5.35872	7	3	Sallandse Heuvelrug
0308	1.8358	No hunting authorization	5	Circul van de Ooij en Millingen
0309	1.99436	0	1	Swentibold
0310	0	0	0	Alblasserwaard-Oost
0312	1.80384	0	1	Noorderpark
0313	0	0	0	Schiermonnikoog
0315	1.0134	0	1	Veald
0316	3.747	3	2	Hengelo e.o.
0317	3.3456	2	2	Ommen- Den Ham
0318	1.93725	1	1	Midden Brabant
0320	3.03243	4	2	Eymerick
0321	4.18156	5	3	Steenwijkerwold e.o.
0322	0.406911	0	1	De Eem
0323	0	No hunting authorization	5	Beemster Jagersvereniging
0324	0	No hunting authorization	5	De Noordkop
0326	0.511234	0	1	Land van Altena
0327	10.3621	0	4	Lutterzand-Singraven
0329	2.01454	1	2	Sevenum
0330	2.57615	0	2	Vriezenveen e.o.
0331	2.01202	3	2	St Hubertus Schijndel
0333	0.257204	No hunting authorization	5	Tholen en St. Philipsland
0335	0	0	0	St. Hubertus Meijel
0336	4.05081	3	3	Koekange-Ruinerwold
0337	0	No hunting authorization	5	Noorder-Koggenland e.o.
0338	2.5127	2	2	Bellingwedde
0339	2.05923	4	2	Broek en Duin
0340	0	No hunting authorization	5	Spaarnwoude
0341	0	No hunting authorization	5	Rodanborg
0342	2.28265	2	2	Asten
0343	4.44265	3	3	Diana, Drenthe
0344	0	No hunting authorization	5	Axel e.o.
0345	0	No hunting authorization	5	IJmeer en Vechtstreek
0346	3.59232	8	2	Gorssel e.o.
0347	2.96846	3	2	De Berkelstreek
0348	2.57422	3	2	Oploo Wanrooy
0350	4.88625	3	3	Havelte e.o.
0351	3.954	0	2	De Vale Ouwe
0352	1.56671	0	1	Tussen Grens&Vecht, De Akkerlanden
0353	2.25003	7	2	Duurswold e.o.
0354	1.52219	1	1	Moerstraten e.o.
0355	0.821001	1	1	De Marren
0357	0	No hunting authorization	5	Banne Wormer, Jisp en Neck
0358	2.53507	1	2	Nistelrode
0360	3.78793	3	2	Zuid-West Veluwe
0361	2.85062	0	2	Maashorst
0362	4.00868	1	3	Hummelo Keppel
0363	2.36268	3	2	De Noord-West Hoek
0365	0.538117	0	1	Heesch
0366	0.492762	0	1	De Maaskant
0368	0.839801	0	1	De Amerkant
0370	1.50609	0	1	AA en Leygraaf
0375	2.59292	0	2	't Achterveld
0378	4.44622	2	3	Winterswijk e.o.
0379	0	No hunting authorization	5	Midden Zeeuws Vlaanderen
0380	1.66054	1	1	Meedhuizen e.o.
0382	0.724013	1	1	Hunsingo
0383	0.839144	No hunting	5	Noordelijk Westerkwartier
0388	5.54927	9	3	De Weerribben
0389	0	0	0	Tussen Maas & Roer
0390	1.61432	3	1	Meeden e.o.
0391	1.28023	1	1	Noord-West Groningen
0392	1.35786	6	1	OldAmbt
0394	1.03388	0	1	Goeree-Overflakkee
0396	4.38488	2	3	Tussen Vecht en Dedemsvaart
0397	2.2811	0	2	De Schaffelaar
0400	0.872115	2	1	Noord-West Veluwerand
0402	6.33909	5	4	Zuider Vechtlanden
0403	0.461196	0	1	De Liemers
0404	0.910904	1	1	Grote Peel
0405	0	No information	6	Driebruggen
0407	2.14891	2	2	Bergen
0408	0.367355	0	1	Kalix Berna
0410	0.0689222	0	1	Oldebroek/Oosterwolde
0411	1.31323	2	1	Helden
0412	0	No hunting authorization	5	Noord-Kennemerland
0413	0	No information	6	Krimpenerwaard
0415	0	No hunting authorization	5	De Wielingen
0416	1.6386	0	1	Skasterlan e.o.
0418	3.10629	0	2	De Helm
0420	1.52659	0	1	St. Hubertus
0423	3.68424	1	2	Heuvelland
0424	3.09432	0	2	De Oude Graaf
0426	2.7029	2	2	Midden Veluwe
0427	1.45011	0	1	Bargerveld
0428	4.24228	5	3	Noord-Oost Veluwe
0429	2.36756	3	2	Boxmeer
0430	2.57937	9	2	Zuid-Oost Veluwe
0431	0.477981	1	1	Susteren_Graetheide
0432	3.62366	3	2	De Waterbloem
0434	5.54071	5	3	Artemis
0435	5.4876	0	3	Veluwe Noord West
0437	0.560652	0	1	Tusken Waed en Sted
0438	1.83017	1	1	St. Samenwerkende WBE's Nijmegen e.o.
0439	3.40688	7	2	Noordenveld
0440	2.82466	6	2	Zuid-Oost Kempen
0442	3.77717	5	2	Drents Diep en Aa
0443	4.94348	8	3	Hondsrugveld
0444	0.931112	0	1	's Hertogenbosch Oost
0445	0	0	0	Hoeksche Waard
0446	0	No information	6	Delfland
0447	0.988732	No hunting authorization	5	Wijchen en Waal
0448	6.17678	No hunting authorization	5	Zuid-Kennemerland
0449	0.0982397	0	1	Maasvlakte
9011	3.49335	0	2	Kroondomein
9014	5.59477	1	3	NP Hoge Veluwe
