# Supplementary material for: Prevalence and predictors of vector-borne pathogens in Dutch roe deer
Source: Parasit Vectors. 2022 Mar 5;15:76. doi: 10.1186/s13071-022-05195-w (PMC8898454; doi:10.1186/s13071-022-05195-w)
Supplement: Supplementary file 3 — Additional file 3. R-script. [file 13071_2022_5195_MOESM3_ESM.r]

###############################################################################################################
# R-script Prevalence and predictors of vector-borne pathogens in Dutch roe deer 
###############################################################################################################

###############################################################################################################
# 00. Preparation (install packages)
###############################################################################################################
setwd("") # Set working directory 

# Before loading packages 
options(java.parameters = "-Xmx8192m")

# Used packages 
used_packages      <- c("readxl", "writexl", "tidyverse", "car", "digest", "sf", "rgdal",
                        "tibble", "mapproj", "ggpubr", "lubridate", "ggrepel", "forecast", "sjPlot", "tidymv")

# Which packages are already installed?
installed_packages <- rownames(installed.packages())

# Install these packages 
install_packages   <- used_packages[!used_packages %in% installed_packages]
if (length(install_packages) > 0) install.packages(pkgs = install_packages)

# Load packages (if not yet attached), show no messages 
if (!all(used_packages %in% .packages())) {
  suppressMessages(invisible(lapply(
    X              = used_packages,
    FUN            = library,
    character.only = TRUE)))}

###############################################################################################################
# 01. Import data
###############################################################################################################

# Data containing information on game management units (GMU) in the Netherlands
GMU_org             <- read_excel("GMU.xlsx")

# Data containing information on individual roe deer (host vectors, presence nine vector-borne pathogens)
VBD_org             <- read_excel("VBD.xlsx")

# Spatial data 
sf_provincie_pdok <- st_read("https://geodata.nationaalgeoregister.nl/cbsgebiedsindelingen/wfs?request=GetFeature&service=WFS&version=2.0.0&typeName=cbs_provincie_2021_gegeneraliseerd&outputFormat=json")

###############################################################################################################
# 01. Data cleaning
###############################################################################################################

# VBD
# Identify and recode missing values in the dataset (VBD)
VBD <- VBD_org %>% 
  # Recode NA in following colomns 
  mutate(
    Season                 = ifelse(Season                == "NA", NA, Season), 
    Month                  = ifelse(Month                 == "NA", NA, Month), 
    Age_Category           = ifelse(Age_Category          == "NA", NA, Age_Category), 
    Sex                    = ifelse(Sex                   == "NA", NA, Sex), 
    Nutritional_Condition  = ifelse(Nutritional_Condition == "NA", NA, Nutritional_Condition), 
    Health                 = ifelse(Health                == "NA", NA, Health), 
    Pregnancy              = ifelse(Pregnancy             == "NA", NA, Pregnancy), 
    Weight                 = ifelse(Weight                == "NA", NA, Weight)) %>% 
  
  # Transforming categorical data into factor, indicating levels
  mutate(
    Huntingseason          = Huntingseason         %>% as.factor() %>% fct_relevel("Doe-and-calf", "Buck"), 
    Season                 = Season                %>% as.factor() %>% fct_relevel("Winter", "Spring", "Summer"), 
    Age_Category           = Age_Category          %>% as.factor() %>% fct_relevel("Calf", "Yearling", "Adult"), 
    Sex                    = Sex                   %>% as.factor() %>% fct_relevel("Female", "Male"), 
    Nutritional_Condition  = Nutritional_Condition %>% as.factor() %>% fct_relevel("Poor", "Moderate", "Good"), 
    Health                 = Health                %>% as.factor() %>% fct_relevel("Ill", "Healthy"), 
    Pregnancy              = Pregnancy             %>% as.factor() %>% fct_relevel("No", "Yes"), 
    Density_cat            = Density_cat           %>% as.factor() %>% fct_relevel("1", "2", "3", "4"), 
    Month                  = Month                 %>% as.factor() %>% fct_relevel("December", "January", "February", "March", "April", "May", "June", 
                                                                                   "July", "August", "September"),
    Season                 = Season                %>% as.factor() %>% fct_relevel("Winter", "Spring", "Summer"))

# GMU 
GMU <- GMU_org %>% 
  mutate(Density_cat       = Density_cat %>% as.factor()) # Transforming categorical data into factor

###############################################################################################################
# 02. Data analysis 
###############################################################################################################

###############################################################################################################
# PART 1. SAMPLE CHARACTERISTICS AND POTENTIAL SOURCES OF BIAS
###############################################################################################################

###############################################################################################################
# 1.1. Analyses Part 1
###############################################################################################################

#
# 1.1.1. HOST TRAIT NUMBERS IN  SAMPLE
#

# Sample Age_Category compostion (Calf, Yearling, Adult)
VBD %>% select(Age_Category) %>%           
  count(Age_Category)
# Sample Gender composition (Female, Male)
VBD %>% select(Sex) %>%                    
  count(Sex)
# Sample Nutritional_Condition composition (Poor, Moderate, Good)
VBD %>% select(Nutritional_Condition) %>% 
  count(Nutritional_Condition)
# Sample Health composition (Ill, Healthy)
VBD %>% select(Health) %>%                
  count(Health)
# Sample Pregnancy composition (yes, no); for additional file 4
VBD %>% 
  filter(Age_Category == "Yearling" | Age_Category == "Adult" & Sex == "Female") %>% 
  select(Age_Category, Pregnancy) %>% 
  table

#
# 1.1.2. TEMPORAL DISTRIBUTION OF TRAITS - CHECKING FOR TEMPORAL (=HUNTINGSEASON) DIFFERENCES IN TRAIT OCCURRENCE (manuscript)
#

# Check for hunting-season differences in Age category 
AgeHunSea <- VBD %>% 
  select(Age_Category, Huntingseason) %>% 
  table() 
chisq.test(AgeHunSea)

#Check for hunting-season differences in Sex
SexHunSea <- VBD %>% 
  select(Sex, Huntingseason) %>% 
  table() 
chisq.test(SexHunSea)

#Check for hunting-season differences in Nutritional Condition
NutHunSea <- VBD %>% 
  select(Nutritional_Condition, Huntingseason) %>% 
  table() 
chisq.test(NutHunSea)

#Check for hunting-season differences in Health
HeaHunSea <- VBD %>% 
  select(Health, Huntingseason) %>% 
  table() 
fisher.test(HeaHunSea)

#
# 1.1.3.COMPARISON SAMPLE PROPORTIONS TO COUNT PROPORTIONS (44% doe, 26% calves, 30% bucks) (manuscript)
#

# Adult and Yearling females = does; Calfs of both genders = calves; Adult and Yearling males = bucks.
VBD %>% 
  select(Age_Category, Sex) %>% 
  table() # Count per category 

# Chi-squared test for given probabilities
count <- c(144, 189, 119)
count %>% 
  chisq.test(p = c(0.26, 0.44, 0.30))

#
# 1.1.4. CONGRIGUITY BETWEEN SAMPLE SPATIAL DISTRIBUTION AND ROE DEER POPULATION DISTRIBUTION (DENSITY)
#

data242 <- GMU %>% 
  # Exlcude GMUs without counted roe deer or without hunting from sample
  filter(Density_cat != "0" & Density_cat !="5" & Density_cat !="6" ) %>% 
  mutate(Density_cat = Density_cat %>% fct_drop(c("0", "5", "6")))

# Measuring effect of roe deer density (count based) on numbers provided per GMU (manuscript)
MD242 <- lm(formula = Sample_no ~ Density, data = data242)
par(mfrow=c(2,2))
plot(MD242, which=1:4)
MD242%>% summary

# Comparison average density in sample vs 242 GMUs(manuscript)
# Average density in Sample 
VBD %>% 
  summarise(
    mean     = mean(Density), 
    sd       = sd(Density), 
    range    = range(Density)) 

# Average, sd and range of the 242 GMUs
data242 %>% 
  summarise(
    mean     = mean(Density), 
    sd       = sd(Density), 
    range    = range(Density)) 

# T-Test comparing density mean of sample to that of GMU 
t.test(VBD$Density, data242$Density)

#Compare density category proportions
VBD_DC     <- as.numeric(with(VBD, table(Density_cat)))
data242_DC <- as.numeric(with(data242, table(Density_cat)))
all_DC     <- data.frame(VBD_DC, data242_DC)
res        <- chisq.test(all_DC)
res
#
# 1.1.5. CORRESPONDANCE CHECK FOR TRAIT INFORMATION USING WEIGHT (Table 1)
#

# (in the subset of deer with variable weight), test is F 
MW4 <- VBD %>% 
  lm(formula = Weight ~ Age_Category + Sex  + Nutritional_Condition + Health + Density)
MW4 %>% summary 
MW4 %>% coefficients 
MW4 %>% step 

#check for assumptions final model 
par(mfrow=c(2,2))
plot(MW4, which=1:4)
car::vif(MW4)

###############################################################################################################
# 1.2. Figures Part 1
###############################################################################################################

#
# 1.2.1 TEMPORAL DISTRIBUTION OF TRAITS - FIGURE 1 PLOTS PER TRAIT PER MONTH
#

# Plot age category 
age.plot <- VBD %>% 
  select(Age_Category, Month) %>% 
  table() %>% 
  as.data.frame() %>%                         # recode to dataframe
  mutate(Freq    = Freq %>% as.numeric) %>%   # Recode format freq 
  ggplot(mapping = aes(
    x     = Month, 
    y     = Freq, 
    fill  = Age_Category)) +
  geom_bar(
    stat  = "identity", 
    width = 1, 
    color = "white") +
  theme_classic() + 
  theme(text = element_text(size=15), axis.text.x = element_text(angle = 45, hjust = 1)) + 
  labs(
    title = "Age category", 
    y     = "Number of roe deer", 
    x     = " ", 
    fill  = " ") + 
  theme(legend.position = c(0.75,0.9)) +
  scale_fill_manual(values = c("Calf"= "#d1ff47", "Yearling" = "#7fa900", "Adult"= "#263300")) 

# Plot sex
sex.plot <- VBD %>% 
  select(Sex, Month) %>% 
  table() %>% 
  as.data.frame() %>%                         # recode to dataframe
  mutate(Freq    = Freq %>% as.numeric) %>%   # Recode format freq 
  ggplot(mapping = aes(
    x     = Month, 
    y     = Freq, 
    fill  = Sex)) +
  geom_bar(
    stat  = "identity", 
    width = 1, 
    color = "white") +
  theme_classic() + 
  theme(text = element_text(size=15), axis.text.x = element_text(angle = 45, hjust = 1)) + 
  labs(
    title = "Sex", 
    y     = "Number of roe deer", 
    x     = " ", 
    fill  = " ") + 
  theme(legend.position = c(0.75,0.9)) + 
  scale_fill_manual(values = c("Female" = "#d1ff47", "Male" = "#263300")) 

# Plot nutritional condition 
nut.plot <- VBD %>% 
  select(Nutritional_Condition, Month) %>% 
  table() %>% 
  as.data.frame() %>%                         # recode to dataframe
  mutate(Freq    = Freq %>% as.numeric) %>%   # Recode format freq 
  ggplot(mapping = aes(
    x     = Month, 
    y     = Freq, 
    fill  = Nutritional_Condition)) +
  geom_bar(
    stat  = "identity", 
    width = 1, 
    color = "white") +
  theme_classic() + 
  theme(text = element_text(size=15), axis.text.x = element_text(angle = 45, hjust = 1)) + 
  labs(
    title = "Nutritional condition", 
    y     = "Number of roe deer", 
    x     = " ", 
    fill  = " ") + 
  theme(legend.position = c(0.75,0.9)) +
  scale_fill_manual(values = c("Poor"= "#d1ff47", "Moderate" = "#7fa900", "Good"= "#263300")) 

# Plot health status 
hea.plot <- VBD %>% 
  select(Health, Month) %>% 
  table() %>% 
  as.data.frame() %>%                         # recode to dataframe
  mutate(Freq    = Freq %>% as.numeric) %>%   # Recode format freq 
  ggplot(mapping = aes(
    x     = Month, 
    y     = Freq, 
    fill  = Health)) +
  geom_bar(
    stat  = "identity", 
    width = 1, 
    color = "white") +
  theme_classic() + 
  theme(text = element_text(size=15), axis.text.x = element_text(angle = 45, hjust = 1)) + 
  labs(
    title = "Health status", 
    y     = "Number of roe deer", 
    x     = " ", 
    fill  = " ") + 
  theme(legend.position = c(0.75,0.9)) +
  scale_fill_manual(values = c("Ill"= "#d1ff47", "Healthy"= "#263300")) 

# Final Figure combined + export
month.final.plot <- ggarrange(age.plot, sex.plot, nut.plot, hea.plot, ncol = 2, nrow = 2, labels = "AUTO")

tiff("Fig1.tiff") 
month.final.plot %>% print
dev.off()

#
# 1.2.2 FIGURE 2B ROE DEER PER 100 HA PER DENSITY CATEGORY 
#

data_plot_density_cat <- VBD %>% # Density data from VBD database 
  select(Density_cat) %>% 
  dplyr::count(Density_cat) %>% 
  mutate(Density_cat = case_when(
    Density_cat      == "1"  ~ "Density >0 and <= 2\n roe deer /100ha",
    Density_cat      == "2"  ~ "Density >2 and <= 4\n roe deer /100ha",
    Density_cat      == "3"  ~ "Density >4 and <= 6\n roe deer /100ha",
    Density_cat      == "4"  ~ "Density >6\n roe deer /100ha"), 
    `% of sampled roe deer in density class` = round(n/sum(n) *100)) %>% 
  
  # Join with data from GMU database 
  full_join(GMU %>% 
              select(Density, Density_cat) %>% 
              filter(!(Density_cat == 5 | Density == 6 | Density == 0)) %>% 
              dplyr::count(Density_cat, name = "N_gmu") %>% 
              mutate(Density_cat = case_when(
                Density_cat == "1"  ~ "Density >0 and <= 2\n roe deer /100ha",
                Density_cat == "2"  ~ "Density >2 and <= 4\n roe deer /100ha",
                Density_cat == "3"  ~ "Density >4 and <= 6\n roe deer /100ha",
                Density_cat == "4"  ~ "Density >6\n roe deer /100ha"), 
                `% of 242 GMU's in density class` = round(N_gmu/sum(N_gmu) *100)))%>% 
  select(-c(n, N_gmu)) %>% 
  pivot_longer(!Density_cat, names_to = "data", values_to = "perc")

# Plot density levels recorded in GMU data and recorded in VBD data 
plot_density_cat <- data_plot_density_cat %>% 
  ggplot(mapping = aes(x = perc, y = Density_cat, fill = data)) + 
  geom_bar(stat="identity", position="dodge") + 
  labs(x = "%", y = "", fill = "") + 
  theme_classic() + 
  scale_fill_manual(values = c("% of 242 GMU's in density class" = "#263300", 
                               "% of sampled roe deer in density class" = "#d1ff47")) + 
  theme(legend.position="bottom") 

tiff("Fig2.tiff") 
plot_density_cat %>% print
dev.off()
###############################################################################################################
# 1.3. Remove objects Part 1 
###############################################################################################################

rm(AgeHunSea, SexHunSea, NutHunSea, HeaHunSea, count, MD242, data242, 
   VBD_DC, data242_DC, all_DC, res, MW4)

###############################################################################################################
# PART 2. PATHOGEN (SERO)PREVALENCE, SPATIO-TEMPORAL DISTRIBUTIONS, AND CO-INFECTION
###############################################################################################################

###############################################################################################################
# 2.1. Analyses Part 2
###############################################################################################################

#
# 2.1.1.1. (SERO)PREVALENCE OF PATHOGENS (WITH 95% CI) (manuscript)
#

# Prevalence Anaplasma phagocytophilum
VBD %>% 
  select(Anaplasma_phagocytophilum_qPCR) %>% 
  table %>% 
  prop.table()
prop.test(359, 461)

# Prevalence Bartonella spp.
VBD %>% 
  select(Bartonella_spp_gltA_PCR) %>% 
  table %>% 
  prop.table()
prop.test(358, 461)

# Prevalence Babesia spp.
VBD %>% 
  select(Babesia_spp_18S_PCR) %>% 
  table %>% 
  prop.table()
prop.test(80, 461) 

# Prevalence Rickettsia spp.
VBD %>% 
  select(Rickettsia_spp_qPCR) %>% 
  table %>% 
  prop.table()
prop.test(15, 461) 

# Prevalence B. burgdorferi s.l. 
VBD %>% 
  select(Borrelia_burgdorferi_sl_PCR) %>% 
  table %>% 
  prop.table()

#Prevalence B. miyamotoi, 
VBD %>% 
  select(Borrelia_miyamotoi) %>% 
  table %>% 
  prop.table()

# Prevalence N. mikurensis
VBD %>% 
  select(N.mikurensis_PCR) %>% 
  table %>% 
  prop.table()

# Prevalence EHDV
VBD %>% 
  filter(Huntingseason !="Buck") %>% 
  select(EHDV_PCR) %>% 
  table %>% 
  prop.table()

# Seroprevalence BTV 
VBD %>% 
  filter(Huntingseason !="Buck") %>% 
  select(BTV_ELISA) %>% 
  table %>% 
  prop.table()

#
# 2.1.1.2. PREVALENCE OF SINGLE PATHOGEN INFECTIONS AND DIFFERENT COMBINATIONS OF TWO- AND THREE-PATHOGEN CO-INFECTIONS (Table 2))
#

# No. pathogen = 0 
VBD %>% 
  filter(Anaplasma_phagocytophilum_qPCR == 0 & Bartonella_spp_gltA_PCR      == 0 &
           Babesia_spp_18S_PCR          == 0 & Rickettsia_spp_qPCR          == 0 & 
           Borrelia_burgdorferi_sl_PCR  == 0 & Borrelia_miyamotoi           == 0 &
           N.mikurensis_PCR             == 0) %>% count

# No. pathogen = 1 
VBD %>% # Samples ONLY positive for Anaplasma 
  filter(Anaplasma_phagocytophilum_qPCR == 1 & Bartonella_spp_gltA_PCR      == 0 &
           Babesia_spp_18S_PCR          == 0 & Rickettsia_spp_qPCR          == 0 & 
           Borrelia_burgdorferi_sl_PCR  == 0 & Borrelia_miyamotoi           == 0 &
           N.mikurensis_PCR             == 0) %>% count

VBD %>% # Samples ONLY positive for Bartonella  
  filter(Anaplasma_phagocytophilum_qPCR == 0 & Bartonella_spp_gltA_PCR      == 1 &
           Babesia_spp_18S_PCR          == 0 & Rickettsia_spp_qPCR          == 0 & 
           Borrelia_burgdorferi_sl_PCR  == 0 & Borrelia_miyamotoi           == 0 &
           N.mikurensis_PCR             == 0) %>% count

VBD %>% # Samples ONLY positive for Babesia  
  filter(Anaplasma_phagocytophilum_qPCR == 0 & Bartonella_spp_gltA_PCR      == 0 &
           Babesia_spp_18S_PCR          == 1 & Rickettsia_spp_qPCR          == 0 & 
           Borrelia_burgdorferi_sl_PCR  == 0 & Borrelia_miyamotoi           == 0 &
           N.mikurensis_PCR             == 0) %>% count

VBD %>% # Samples ONLY positive for Rickettsia 
  filter(Anaplasma_phagocytophilum_qPCR == 0 & Bartonella_spp_gltA_PCR      == 0 &
           Babesia_spp_18S_PCR          == 0 & Rickettsia_spp_qPCR          == 1 & 
           Borrelia_burgdorferi_sl_PCR  == 0 & Borrelia_miyamotoi           == 0 &
           N.mikurensis_PCR             == 0) %>% count

# No. pathogen = 2 
VBD %>% # Samples ONLY positive for Anaplasma and Rickettsia
  filter(Anaplasma_phagocytophilum_qPCR == 1 & Bartonella_spp_gltA_PCR      == 0 &
           Babesia_spp_18S_PCR          == 0 & Rickettsia_spp_qPCR          == 1 & 
           Borrelia_burgdorferi_sl_PCR  == 0 & Borrelia_miyamotoi           == 0 &
           N.mikurensis_PCR             == 0) %>% count

VBD %>% # Samples ONLY positive for Anaplasma and Bartonella
  filter(Anaplasma_phagocytophilum_qPCR == 1 & Bartonella_spp_gltA_PCR      == 1 &
           Babesia_spp_18S_PCR          == 0 & Rickettsia_spp_qPCR          == 0 & 
           Borrelia_burgdorferi_sl_PCR  == 0 & Borrelia_miyamotoi           == 0 &
           N.mikurensis_PCR             == 0) %>% count

VBD %>% # Samples ONLY positive for Anaplasma and Babesia 
  filter(Anaplasma_phagocytophilum_qPCR == 1 & Bartonella_spp_gltA_PCR      == 0 &
           Babesia_spp_18S_PCR          == 1 & Rickettsia_spp_qPCR          == 0 & 
           Borrelia_burgdorferi_sl_PCR  == 0 & Borrelia_miyamotoi           == 0 &
           N.mikurensis_PCR             == 0) %>% count

VBD %>% # Samples ONLY positive for Bartonella and Rickettsia 
  filter(Anaplasma_phagocytophilum_qPCR == 0 & Bartonella_spp_gltA_PCR      == 1 &
           Babesia_spp_18S_PCR          == 0 & Rickettsia_spp_qPCR          == 1 & 
           Borrelia_burgdorferi_sl_PCR  == 0 & Borrelia_miyamotoi           == 0 &
           N.mikurensis_PCR             == 0) %>% count

VBD %>% # Samples ONLY positive for Babesia and Bartonella 
  filter(Anaplasma_phagocytophilum_qPCR == 0 & Bartonella_spp_gltA_PCR      == 1 &
           Babesia_spp_18S_PCR          == 1 & Rickettsia_spp_qPCR          == 0 & 
           Borrelia_burgdorferi_sl_PCR  == 0 & Borrelia_miyamotoi           == 0 &
           N.mikurensis_PCR             == 0) %>% count

# No. pathogen = 3 
VBD %>% # Samples ONLY positive for Anaplasma, Bartonella and Borrelia 
  filter(Anaplasma_phagocytophilum_qPCR == 1 & Bartonella_spp_gltA_PCR      == 1 &
           Babesia_spp_18S_PCR          == 0 & Rickettsia_spp_qPCR          == 0 & 
           Borrelia_burgdorferi_sl_PCR  == 1 & Borrelia_miyamotoi           == 0 &
           N.mikurensis_PCR             == 0) %>% count

VBD %>% # Samples ONLY positive for Anaplasma, Bartonella and Rickettsia 
  filter(Anaplasma_phagocytophilum_qPCR == 1 & Bartonella_spp_gltA_PCR      == 1 &
           Babesia_spp_18S_PCR          == 0 & Rickettsia_spp_qPCR          == 1 & 
           Borrelia_burgdorferi_sl_PCR  == 0 & Borrelia_miyamotoi           == 0 &
           N.mikurensis_PCR             == 0) %>% count

VBD %>% # Samples ONLY positive for Anaplasma, Bartonella and Babesia 
  filter(Anaplasma_phagocytophilum_qPCR == 1 & Bartonella_spp_gltA_PCR      == 1 &
           Babesia_spp_18S_PCR          == 1 & Rickettsia_spp_qPCR          == 0 & 
           Borrelia_burgdorferi_sl_PCR  == 0 & Borrelia_miyamotoi           == 0 &
           N.mikurensis_PCR             == 0) %>% count

# No. pathogen = 4 
VBD %>% # Samples ONLY positive for Anaplasma, Bartonella, Borrelia and Rickettsia 
  filter(Anaplasma_phagocytophilum_qPCR == 1 & Bartonella_spp_gltA_PCR      == 1 &
           Babesia_spp_18S_PCR          == 1 & Rickettsia_spp_qPCR          == 1 & 
           Borrelia_burgdorferi_sl_PCR  == 0 & Borrelia_miyamotoi           == 0 &
           N.mikurensis_PCR             == 0) %>% count


#
# 2.1.2. SEQUENCE RESULTS - BARTONELLA SPP. & BABESIA SSP. (manuscript) 
#

# Bartonella spp.SEQUENCES
VBD %>% 
  select(Bartonella_sequence_result) %>% 
  table 

# Babesia spp.SEQUENCES
VBD %>% 
  select(Babesia_sequence_result) %>% 
  table 

#
# 2.1.3. CO-INFECTION ASSOCIATION CHECK BETWEEN PATHOGENS  
#

# 2.1.3.1. CO-INFECTION ASSOCIATION CHECK BETWEEN PATHOGENS USING CHISQUARE TESTS (Table 3)
# Observed / expected, i.e. greater than chance
VBD %>% 
  summarise(mean = mean(No_of_Pathogens), # Calculate mean 
            sd   = sd(No_of_Pathogens))   # Calculate sd 

# Anaplasma phagocytophilum and Bartonella spp. 
AnaplBart <- VBD %>% 
  select(Anaplasma_phagocytophilum_qPCR, Bartonella_spp_gltA_PCR) %>% 
  table()
AnaplBart
chisq.test(AnaplBart)$expected
chisq.test(AnaplBart)

# Anaplasma phagocytophilum and Babesia spp. 
AnaplBab <- VBD %>% 
  select(Anaplasma_phagocytophilum_qPCR, Babesia_spp_18S_PCR) %>% 
  table()
AnaplBab
chisq.test(AnaplBab)$expected
chisq.test(AnaplBab)

# Anaplasma phagocytophilum and Rickettsia spp. 
AnaplRick <- VBD %>% 
  select(Anaplasma_phagocytophilum_qPCR, Rickettsia_spp_qPCR) %>% 
  table()
AnaplRick
chisq.test(AnaplRick)$expected
fisher.test(AnaplRick) # Chi-squared approximation may be incorrect

# Babesia spp. and Bartonella ssp. 
BabBart <- VBD %>% 
  select(Babesia_spp_18S_PCR, Bartonella_spp_gltA_PCR) %>% 
  table()
BabBart
chisq.test(BabBart)$expected
chisq.test(BabBart)

# Bartonella ssp. and Rickettsia spp.
BartRick <- VBD %>% 
  select(Rickettsia_spp_qPCR, Bartonella_spp_gltA_PCR) %>% 
  table()
BartRick
chisq.test(BartRick)$expected
fisher.test(BartRick) # Chi-squared approximation may be incorrect

# Babesia spp. and Rickettsia ssp. 
BabRick <- VBD %>% 
  select(Babesia_spp_18S_PCR, Rickettsia_spp_qPCR) %>% 
  table()
BabRick
chisq.test(BabRick)$expected
fisher.test(BabRick) # Chi-squared approximation may be incorrect

# 2.1.3.2. CO-INFECTION ASSOCIATION CHECK BETWEEN PATHOGENS USING MODELS (Table 4)
# Anaplasma phagocytophilum
CO_Ana <- glm(Anaplasma_phagocytophilum_qPCR ~ Babesia_spp_18S_PCR + Bartonella_spp_gltA_PCR + Rickettsia_spp_qPCR, 
              family=binomial(link='logit'), data=VBD)
summary(CO_Ana)
step(CO_Ana)
CO_Ana1 <-glm(Anaplasma_phagocytophilum_qPCR ~ Babesia_spp_18S_PCR + Bartonella_spp_gltA_PCR,  
              family=binomial(link='logit'), data=VBD)
summary(CO_Ana1)
exp(confint(CO_Ana1))
exp(CO_Ana1$coefficients)

# Bartonella
CO_Bart <- glm(Bartonella_spp_gltA_PCR ~  Anaplasma_phagocytophilum_qPCR + Babesia_spp_18S_PCR + Rickettsia_spp_qPCR, 
               family=binomial(link='logit'), data=VBD)
summary(CO_Bart) 
step(CO_Bart)
CO_Bart1 <-glm(Bartonella_spp_gltA_PCR ~  Anaplasma_phagocytophilum_qPCR ,  
               family=binomial(link='logit'), data=VBD)
summary(CO_Bart1)
exp(confint(CO_Bart1))
exp(CO_Bart1$coefficients)

# Babesia
CO_Bab <- glm(Babesia_spp_18S_PCR ~  Anaplasma_phagocytophilum_qPCR + Bartonella_spp_gltA_PCR + Rickettsia_spp_qPCR, 
              family=binomial(link='logit'), data=VBD)
summary(CO_Bab)
step(CO_Bab)
CO_Bab1 <-glm( Babesia_spp_18S_PCR ~  Anaplasma_phagocytophilum_qPCR ,  
               family=binomial(link='logit'), data=VBD)
summary(CO_Bab1)
exp(confint(CO_Bab1))
exp(CO_Bab1$coefficients)

# Rickettsia
CO_Rick <- glm(Rickettsia_spp_qPCR  ~  Anaplasma_phagocytophilum_qPCR + Babesia_spp_18S_PCR + Bartonella_spp_gltA_PCR, 
               family=binomial(link='logit'), data=(VBD))
summary(CO_Rick)
step(CO_Rick)
exp(confint(CO_Rick))

#
# 2.1.4. EFFECT OF HUNTING SEASON (TEMPORAL DISTRIBUTION) (manuscript)
#

# Anaplasma 
ana_table <- VBD %>% 
  select(Anaplasma_phagocytophilum_qPCR, Huntingseason) %>% 
  table 
chisq.test(ana_table)

# Bartonella 
bart_table <- VBD %>% 
  select(Bartonella_spp_gltA_PCR, Huntingseason) %>% 
  table 
chisq.test(bart_table)

#BabesiaHS 
bab_table <- VBD %>% 
  select(Babesia_spp_18S_PCR, Huntingseason) %>% 
  table 
chisq.test(bab_table)

#Rickettsia 
ric_table <- VBD %>% 
  select(Rickettsia_spp_qPCR, Huntingseason) %>% 
  table 
fisher.test(ric_table)

#Coinfection 
co_table <- VBD %>% 
  select(Coinfection, Huntingseason) %>% 
  table 
chisq.test(co_table)

###############################################################################################################
# 2.2. Figures Part 2
###############################################################################################################

#
# 2.2.1. SPATIAL DISTRIBUTION - PRESENCE ABSCENCE MAPS (Fig 3)
#

# Theme maps
theme_map <- list(
  # Provinces and boarders 
  geom_sf(data = sf_provincie_pdok,   size = 0.4, colour = "transparent",  fill = NA),
  # Theme
  theme_minimal(),
  theme(
    legend.position = "none",
    axis.title           = element_blank(),
    axis.text            = element_blank(),
    panel.grid           = element_line(colour = "transparent"),
    plot.subtitle        = element_text(size = 10, colour = "grey50")))

# Make background for the maps 
map_background <- ggplot() + 
  coord_sf(datum = st_crs(28992)) +    # change coordinate system 
  geom_sf(                             
    data    = sf_provincie_pdok,       # Layer with province boarders
    fill    = "transparent",
    size    = 0.2, colour = "black") +
  theme_map

# A. phagocytophilium 
a_phago <- VBD %>% 
  filter(Longitude != "NA") %>% 
  select(Longitude, Latitude, Anaplasma_phagocytophilum_qPCR) %>% 
  mutate(colour     = if_else(Anaplasma_phagocytophilum_qPCR == 1, "#263300", "#d1ff47")) %>% 
  st_as_sf(coords   = c("Longitude", "Latitude"), crs = 4326) %>% # Convert lat/long to a sf
  st_transform(crs  = 28992) 

NL_map_ana <- map_background +
  geom_sf(data = a_phago, colour = a_phago$colour, shape = 16) + 
  labs(title = "A. phagocytophilum", x = "", y = "")

# Bartonella spp.  
bartonella <- VBD %>% 
  filter(Longitude != "NA") %>% 
  select(Longitude, Latitude, Bartonella_spp_gltA_PCR) %>% 
  mutate(colour     = if_else(Bartonella_spp_gltA_PCR == 1, "#263300", "#d1ff47")) %>% 
  st_as_sf(coords   = c("Longitude", "Latitude"), crs = 4326) %>% # Convert lat/long to a sf
  st_transform(crs  = 28992) 

NL_map_bart <- map_background +
  geom_sf(data = bartonella, colour = bartonella$colour, shape = 16) + 
  labs(title = "Bartonella spp.", x = "", y = "")

# Babesia spp. 
babesia <- VBD %>% 
  filter(Longitude != "NA") %>% 
  select(Longitude, Latitude, Babesia_spp_18S_PCR) %>% 
  mutate(colour     = if_else(Babesia_spp_18S_PCR == 1, "#263300", "#d1ff47")) %>% 
  st_as_sf(coords   = c("Longitude", "Latitude"), crs = 4326) %>% # Convert lat/long to a sf
  st_transform(crs  = 28992) 

NL_map_bab <- map_background +
  geom_sf(data = babesia, colour = babesia$colour, shape = 16) + 
  labs(title = "Babesia spp.", x = "", y = "")

# Rickettsia spp. 
rickettsia <- VBD %>% 
  filter(Longitude != "NA") %>% 
  select(Longitude, Latitude, Rickettsia_spp_qPCR) %>% 
  mutate(colour     = if_else(Rickettsia_spp_qPCR == 1, "#263300", "#d1ff47")) %>% 
  st_as_sf(coords   = c("Longitude", "Latitude"), crs = 4326) %>% # Convert lat/long to a sf
  st_transform(crs  = 28992) 

NL_map_rick <- map_background +
  geom_sf(data = rickettsia, colour = rickettsia$colour, shape = 16) + 
  labs(title = "Rickettsia spp.", x = "", y = "")

# B. burgdorferia s.l. 
borrelia <- VBD %>% 
  filter(Longitude != "NA") %>% 
  select(Longitude, Latitude, Borrelia_burgdorferi_sl_PCR) %>% 
  mutate(colour     = if_else(Borrelia_burgdorferi_sl_PCR == 1, "#263300", "#d1ff47")) %>% 
  st_as_sf(coords   = c("Longitude", "Latitude"), crs = 4326) %>% # Convert lat/long to a sf
  st_transform(crs  = 28992) 

NL_map_bor <- map_background +
  geom_sf(data = borrelia, colour = borrelia$colour, shape = 16) + 
  labs(title = "B. burgdorferi s.l.", x = "", y = "")

# Co-infection
co_infection <- VBD %>% 
  filter(Longitude != "NA") %>% 
  select(Longitude, Latitude, Coinfection) %>% 
  mutate(colour     = if_else(Coinfection == 1, "#263300", "#d1ff47")) %>% 
  st_as_sf(coords   = c("Longitude", "Latitude"), crs = 4326) %>% # Convert lat/long to a sf
  st_transform(crs  = 28992) 

NL_map_coin <- map_background +
  geom_sf(data = co_infection, colour = co_infection$colour, shape = 16) + 
  labs(title = "Co-infection", x = "", y = "")

# Combined figure + export
tiff("Fig3.tiff", width = 1200, height = 900) 
ggarrange(NL_map_ana, NL_map_bart, NL_map_bab, NL_map_rick, NL_map_bor, NL_map_coin, labels = "AUTO")  %>% print
dev.off()

###############################################################################################################
# 2.3. Remove objects Part 2 
###############################################################################################################

rm(AnaplBart, AnaplBab, AnaplRick, BabBart, BartRick, BabRick, 
   CO_Ana, CO_Ana1, CO_Bart, CO_Bart1, CO_Bab, CO_Bab1, CO_Rick)

###############################################################################################################
# PART 3. PATHOGEN ASSOCIATOPMS WITH ROE DEER HOST FACTORS AND DENSITY 
###############################################################################################################

###############################################################################################################
# 3.1. Analyses Part 3
###############################################################################################################

#
# 3.1.1. PREVALENCE OF PATHOGENS PER TRAIT, WITH 95% CI (Table 5)
#

# Anaplasma 
with(VBD, table(Anaplasma_phagocytophilum_qPCR, Age_Category))
prop.test(124, 145) #Calf
prop.test(81, 105)  #Yearling 
prop.test(149, 204) #Adult 
with(VBD, table(Anaplasma_phagocytophilum_qPCR, Sex))
prop.test(233, 304) #females
prop.test(125, 155) #males
with(VBD, table(Anaplasma_phagocytophilum_qPCR, Nutritional_Condition))
prop.test(28, 38)   #poor
prop.test(298, 376) #moderate 
prop.test(27, 40)   #good 
with(VBD, table(Anaplasma_phagocytophilum_qPCR, Health))
prop.test(14, 19)   #ill
prop.test(316, 404) #healthy

# Bartonella  
with(VBD, table(Bartonella_spp_gltA_PCR, Age_Category))
prop.test(114, 145) #Calf
prop.test(81, 105)  #Yearling 
prop.test(158, 204) #Adult 
with(VBD, table(Bartonella_spp_gltA_PCR, Sex))
prop.test(231, 304) #females
prop.test(125, 155) #males
with(VBD, table(Bartonella_spp_gltA_PCR, Nutritional_Condition))
prop.test(33, 38)   #poor
prop.test(292, 376) #moderate 
prop.test(28, 40)   #good 
with(VBD, table(Bartonella_spp_gltA_PCR, Health))
prop.test(16, 19)   #ill
prop.test(315, 404) #healthy

# Babesia  
with(VBD, table(Babesia_spp_18S_PCR, Age_Category))
prop.test(37, 145) #Calf
prop.test(16, 105) #Yearling 
prop.test(26, 204) #Adult 
with(VBD, table(Babesia_spp_18S_PCR, Sex))
prop.test(58, 304) #females
prop.test(22, 155) #males
with(VBD, table(Babesia_spp_18S_PCR, Nutritional_Condition))
prop.test(6, 38)   #poor
prop.test(67, 376) #moderate 
prop.test(4, 40)   #good 
with(VBD, table(Babesia_spp_18S_PCR, Health))
prop.test(6, 19)   #ill
prop.test(68, 404) #healthy

# Rickettsia   
with(VBD, table(Rickettsia_spp_qPCR, Age_Category))
prop.test(5, 145) #Calf
prop.test(6, 105) #Yearling 
prop.test(3, 204) #Adult 
with(VBD, table(Rickettsia_spp_qPCR, Sex))
prop.test(11, 304) #females
prop.test(4, 155)  #males
with(VBD, table(Rickettsia_spp_qPCR, Nutritional_Condition))
prop.test(4, 38)   #poor
prop.test(10, 376) #moderate 
prop.test(1, 40)   #good 
with(VBD, table(Rickettsia_spp_qPCR, Health))
prop.test(2, 19)   #ill
prop.test(11, 404) #healthy


#
# 3.1.2. RELATION BETWEEN PATHOGENS AND HOST TRAITS/DENSITY (GLM, binomial); test = 'LRT'(Table 6)
#

# Restrict data set to samples without NAs for the parameters under investigation
VBD2 <- subset(VBD, VBD$Sex != 'NA' & VBD$Age_Category != 'NA' &
                 VBD$Nutritional_Condition != 'NA' & VBD$Health != 'NA'  )

# Anaplasma phagocytophilum
MA <- glm(Anaplasma_phagocytophilum_qPCR ~ Age_Category +  Nutritional_Condition + Sex + Health + Density, 
          family=binomial(link='logit'),data=VBD2)
summary(MA)
step(MA)
MA1 <-glm(Anaplasma_phagocytophilum_qPCR ~ Age_Category, family=binomial(link='logit'),data=VBD2)
summary(MA1)
exp(confint(MA1))
exp(MA1$coefficients)

# Bartonella spp.
MBA <- glm(Bartonella_spp_gltA_PCR ~ Age_Category +  Nutritional_Condition + Sex + Health +Density, 
           family=binomial(link='logit'),data=VBD2)
summary(MBA)
step(MBA)
MBA1 <- glm(Bartonella_spp_gltA_PCR ~ Nutritional_Condition , 
            family=binomial(link='logit'),data=VBD2)
summary(MBA1)
exp(confint(MBA1))
exp(MBA1$coefficients)

# Babesia spp.  
MB <- glm(Babesia_spp_18S_PCR ~ Age_Category +  Nutritional_Condition + Sex + Health + Density, 
          family=binomial(link='logit'),data=VBD2)
summary(MB)
step(MB)
MB1 <-glm(Babesia_spp_18S_PCR ~ Age_Category + Health, 
          family=binomial(link='logit'),data=VBD2)
summary(MB1)
exp(confint(MB1))
exp(MB1$coefficients)

#Rickettsia spp.
MR <- glm(Rickettsia_spp_qPCR ~ Age_Category +  Nutritional_Condition + Sex + Health + Density, 
          family=binomial(link='logit'),data=VBD2)
summary(MR)
step(MR)
MR1 <- glm(Rickettsia_spp_qPCR ~ Age_Category +  Health, 
           family=binomial(link='logit'),data=VBD2)
summary(MR1)
exp(confint(MR1))
exp(MR1$coefficients)

#Coinfection occurrence in relation to host traits
MCO <- glm(Coinfection ~ Age_Category +  Nutritional_Condition + Sex + Health + Density, 
           family=binomial(link='logit'),data=VBD2)
summary(MCO)
step(MCO)
MCO1<- glm(Coinfection ~ Age_Category , 
           family=binomial(link='logit'),data=VBD2)
summary(MCO1)
exp(confint(MCO1))
exp(MCO1$coefficients)

#
# 3.1.2. HOST FACTORS/DENSITY ASSOCIATED WITH CT-VALUE (GLM) (Table 7)
#

# Anaplasma phagocytophilum with cutoff values 
VBD3 <- VBD2 %>% 
  filter(Anaplasma_phagocytophilum_Ct != "not_detected") %>% 
  mutate(cat_ana_ct = Anaplasma_phagocytophilum_Ct %>% as.numeric, 
         cat_ana_ct = factor(case_when(
           cat_ana_ct <= 30 ~ "0", 
           cat_ana_ct >  30 ~ "1"), levels = c("1", "0"))) 

MA_ct_cat <- glm(cat_ana_ct ~ Age_Category +  Nutritional_Condition + Sex + Health + Density, 
                 family=binomial(link='logit'), data=VBD3)
summary(MA_ct_cat)
step(MA_ct_cat)
MA_ct_cat1 <- glm(formula = cat_ana_ct ~ Age_Category + Sex, 
                  family=binomial(link='logit'), data=subset(VBD3, !is.na(cat_ana_ct)))
summary(MA_ct_cat1)
exp(MA_ct_cat1$coefficients)
exp(confint(MA_ct_cat1))

#Rickettsia spp., Model with cutoff
VBD3 <- VBD3 %>% 
  mutate(cat_rick_ct = Rickettsia_spp_Ct %>% as.numeric, 
         cat_rick_ct = factor(case_when(
           Rickettsia_spp_Ct <= 30 ~ "0",
           Rickettsia_spp_Ct >  30 ~ "1", 
           TRUE                    ~ "not_detected"), levels = c("0", "1", "not_detected")))

with(VBD3, table(cat_rick_ct)) # Model cant be run because there are no levels

# Coinfection abundance in relation to host traits (Table 8)
MNOP_CO <- lm(No_of_Pathogens ~ Age_Category +  Nutritional_Condition + Sex + Health + Density, 
              data=subset (VBD2, VBD2$Coinfection !=0))
summary(MNOP_CO)
step(MNOP_CO)
MNOP_CO1<- lm(No_of_Pathogens ~ Age_Category+ Health ,data = subset(VBD2, VBD2$Coinfection !=0))
summary(MNOP_CO1)
exp(MNOP_CO1$coefficients)
exp(confint(MNOP_CO1))
